# Supplementary material for: A Multi-Omic Systems-Based Approach Reveals Metabolic Markers of Bacterial Vaginosis and Insight into the Disease
Source: PLoS One. 2013 Feb 6;8(2):e56111. doi: 10.1371/journal.pone.0056111 (PMC3566083; doi:10.1371/journal.pone.0056111)
Supplement: Table S3 — Network Connections. (TXT) [file pone.0056111.s008.txt]

Table S3 Network Connections
Liners	Pearsons_positive	GABBA	0.6227
Liners	Pearsons_positive	Lgasseri	0.7173
Time_since_sex	Pearsons_positive	Time_since_last_douche	0.7390
Time_since_last_douche	Pearsons_positive	Cloacibacterium	0.8861
Time_since_last_douche	Pearsons_positive	Clostridium	0.6425
Time_since_last_douche	Pearsons_positive	Morganella	0.8861
1,3-Dihydroisobenzofuran	Pearsons_positive	Time_since_last_douche	0.7021
Time_since_last_douche	Pearsons_positive	2-HydroxyGlutarate	0.9886
Time_since_last_douche	Pearsons_positive	3-Methyl-2-hydroxybutanoic_acid	0.9971
Time_since_last_douche	Pearsons_positive	3-Methyl-2-hydroxypentanoic_acid	0.8677
Acetamide	Pearsons_positive	Time_since_last_douche	0.7994
Time_since_last_douche	Pearsons_positive	a-KetoGlutarate	0.8861
Time_since_last_douche	Pearsons_positive	Fructose	0.7475
Galactofuranose	Pearsons_positive	Time_since_last_douche	0.6919
Hydroxylamine	Pearsons_positive	Time_since_last_douche	0.8554
Time_since_last_douche	Pearsons_positive	Mannose	0.6588
Time_since_last_douche	Pearsons_positive	N-Acetyl_glucosamine	0.9146
Time_since_last_douche	Pearsons_positive	Panthotenic_acid	0.8423
Time_since_last_douche	Pearsons_positive	Threonic_acid	0.6250
Urea	Pearsons_positive	Time_since_last_douche	0.7866
OTU6	Pearsons_positive	Time_since_last_douche	0.8669
OTU19	Pearsons_positive	Time_since_last_douche	0.8602
OTU26	Pearsons_positive	Time_since_last_douche	0.8813
OTU9	Pearsons_positive	Time_since_last_douche	0.8748
OTU15	Pearsons_positive	Time_since_last_douche	0.8594
OTU4	Pearsons_positive	Time_since_last_douche	0.8825
OTU18	Pearsons_positive	Time_since_last_douche	0.8644
OTU20	Pearsons_positive	Time_since_last_douche	0.8331
OTU2	Pearsons_positive	Time_since_last_douche	0.9406
OTU51	Pearsons_positive	Time_since_last_douche	0.8638
OTU64	Pearsons_positive	Time_since_last_douche	0.8741
OTU70	Pearsons_positive	Time_since_last_douche	0.8763
OTU177	Pearsons_positive	Time_since_last_douche	0.8861
OTU3	Pearsons_positive	Time_since_last_douche	0.8300
OTU41	Pearsons_positive	Time_since_last_douche	0.8861
OTU149	Pearsons_positive	Time_since_last_douche	0.8861
OTU22	Pearsons_positive	Time_since_last_douche	0.8791
OTU33	Pearsons_positive	Time_since_last_douche	0.8500
OTU34	Pearsons_positive	Time_since_last_douche	0.8313
OTU53	Pearsons_positive	Time_since_last_douche	0.8847
OTU55	Pearsons_positive	Time_since_last_douche	0.8676
OTU66	Pearsons_positive	Time_since_last_douche	0.8841
OTU120	Pearsons_positive	Time_since_last_douche	0.8861
OTU123	Pearsons_positive	Time_since_last_douche	0.8424
Time_since_last_douche	Pearsons_positive	OTU322	0.8572
OTU21	Pearsons_positive	Time_since_last_douche	0.8861
OTU27	Pearsons_positive	Time_since_last_douche	0.8717
OTU38	Pearsons_positive	Time_since_last_douche	0.8797
OTU30	Pearsons_positive	Time_since_last_douche	0.8861
OTU32	Pearsons_positive	Time_since_last_douche	0.8674
OTU45	Pearsons_positive	Time_since_last_douche	0.8734
OTU54	Pearsons_positive	Time_since_last_douche	0.8861
OTU59	Pearsons_positive	Time_since_last_douche	0.8744
OTU79	Pearsons_positive	Time_since_last_douche	0.8861
OTU110	Pearsons_positive	Time_since_last_douche	0.8649
OTU159	Pearsons_positive	Time_since_last_douche	0.8861
OTU8	Pearsons_positive	Time_since_last_douche	0.8861
OTU36	Pearsons_positive	Time_since_last_douche	0.8827
OTU108	Pearsons_positive	Time_since_last_douche	0.8861
OTU116	Pearsons_positive	Time_since_last_douche	0.8752
OTU235	Pearsons_positive	Time_since_last_douche	0.8861
Time_since_last_douche	Pearsons_positive	OTU440	0.8678
OTU43	Pearsons_positive	Time_since_last_douche	0.8861
OTU46	Pearsons_positive	Time_since_last_douche	0.8861
OTU155	Pearsons_positive	Time_since_last_douche	0.8730
OTU187	Pearsons_positive	Time_since_last_douche	0.8492
OTU190	Pearsons_positive	Time_since_last_douche	0.8667
OTU203	Pearsons_positive	Time_since_last_douche	0.8861
OTU207	Pearsons_positive	Time_since_last_douche	0.8844
Time_since_last_douche	Pearsons_positive	OTU351	0.8840
Time_since_last_douche	Pearsons_positive	OTU417	0.8289
OTU37	Pearsons_positive	Time_since_last_douche	0.8851
OTU67	Pearsons_positive	Time_since_last_douche	0.8861
OTU82	Pearsons_positive	Time_since_last_douche	0.8861
OTU85	Pearsons_positive	Time_since_last_douche	0.8721
OTU188	Pearsons_positive	Time_since_last_douche	0.8861
OTU211	Pearsons_positive	Time_since_last_douche	0.8729
OTU223	Pearsons_positive	Time_since_last_douche	0.8861
Time_since_last_douche	Pearsons_positive	OTU333	0.8723
Time_since_last_douche	Pearsons_positive	OTU385	0.8712
Time_since_last_douche	Pearsons_positive	OTU510	0.8797
Time_since_last_douche	Pearsons_positive	OTU517	0.8861
OTU50	Pearsons_positive	Time_since_last_douche	0.8861
OTU160	Pearsons_positive	Time_since_last_douche	0.8861
OTU216	Pearsons_positive	Time_since_last_douche	0.8806
Time_since_last_douche	Pearsons_positive	OTU489	0.8861
OTU60	Pearsons_positive	Time_since_last_douche	0.8861
OTU176	Pearsons_positive	Time_since_last_douche	0.8861
OTU233	Pearsons_positive	Time_since_last_douche	0.6956
Time_since_last_douche	Pearsons_positive	OTU534	0.8391
Time_since_last_douche	Pearsons_positive	OTU578	0.8861
Time_since_last_douche	Pearsons_positive	OTU692	0.8861
Time_since_last_douche	Pearsons_positive	OTU857	0.6177
Time_since_last_douche	Pearsons_positive	OTU875	0.8861
OTU217	Pearsons_positive	Time_since_last_douche	0.7243
Time_since_last_douche	Pearsons_positive	OTU296	0.8830
Time_since_last_douche	Pearsons_positive	OTU367	0.8852
Time_since_last_douche	Pearsons_positive	OTU371	0.7224
Time_since_last_douche	Pearsons_positive	OTU416	0.8861
Time_since_last_douche	Pearsons_positive	OTU584	0.7344
Time_since_last_douche	Pearsons_positive	OTU700	0.8861
Time_since_last_douche	Pearsons_positive	OTU1188	0.8861
OTU101	Pearsons_positive	Time_since_last_douche	0.6801
OTU146	Pearsons_positive	Time_since_last_douche	0.8861
OTU178	Pearsons_positive	Time_since_last_douche	0.7201
Time_since_last_douche	Pearsons_positive	OTU256	0.7712
Time_since_last_douche	Pearsons_positive	OTU285	0.8861
Time_since_last_douche	Pearsons_positive	OTU424	0.8851
Time_since_last_douche	Pearsons_positive	OTU434	0.8861
Time_since_last_douche	Pearsons_positive	OTU515	0.8861
Time_since_last_douche	Pearsons_positive	OTU518	0.8880
Time_since_last_douche	Pearsons_positive	OTU529	0.8830
Time_since_last_douche	Pearsons_positive	OTU604	0.8861
Time_since_last_douche	Pearsons_positive	OTU646	0.7812
Time_since_last_douche	Pearsons_positive	OTU747	0.8830
Time_since_last_douche	Pearsons_positive	OTU1080	0.8861
Time_since_last_douche	Pearsons_positive	OTU1115	0.8920
Time_since_last_douche	Pearsons_positive	OTU1374	0.8861
Time_since_last_douche	Pearsons_positive	OTU1546	0.8861
OTU169	Pearsons_positive	Time_since_last_douche	0.8861
Time_since_last_douche	Pearsons_positive	OTU318	0.8706
Time_since_last_douche	Pearsons_positive	OTU550	0.8861
Time_since_last_douche	Pearsons_positive	OTU633	0.8861
Time_since_last_douche	Pearsons_positive	OTU712	0.8861
Time_since_last_douche	Pearsons_positive	OTU905	0.8861
Time_since_last_douche	Pearsons_positive	OTU979	0.8861
Time_since_last_douche	Pearsons_positive	OTU1521	0.9384
Time_since_last_douche	Pearsons_positive	OTU1901	0.8861
Time_since_last_douche	Pearsons_positive	OTU1946	0.8861
Time_since_last_douche	Pearsons_positive	OTU2049	0.8861
Time_since_last_douche	Pearsons_positive	OTU2662	0.8861
Time_since_last_douche	Pearsons_positive	OTU3317	0.8861
OTU193	Pearsons_positive	Time_since_last_douche	0.8861
OTU245	Pearsons_positive	Time_since_last_douche	0.6362
Time_since_last_douche	Pearsons_positive	OTU257	0.8861
Time_since_last_douche	Pearsons_positive	OTU267	0.8298
Time_since_last_douche	Pearsons_positive	OTU374	0.7680
Time_since_last_douche	Pearsons_positive	OTU408	0.7653
Time_since_last_douche	Pearsons_positive	OTU423	0.8861
Time_since_last_douche	Pearsons_positive	OTU475	0.6921
Time_since_last_douche	Pearsons_positive	OTU499	0.8622
Time_since_last_douche	Pearsons_positive	OTU506	0.6496
Time_since_last_douche	Pearsons_positive	OTU557	0.8861
Time_since_last_douche	Pearsons_positive	OTU562	0.8861
Time_since_last_douche	Pearsons_positive	OTU571	0.8861
Time_since_last_douche	Pearsons_positive	OTU654	0.8730
Time_since_last_douche	Pearsons_positive	OTU670	0.8861
Time_since_last_douche	Pearsons_positive	OTU675	0.8861
Time_since_last_douche	Pearsons_positive	OTU682	0.7795
Time_since_last_douche	Pearsons_positive	OTU814	0.8861
Time_since_last_douche	Pearsons_positive	OTU852	0.8861
Time_since_last_douche	Pearsons_positive	OTU930	0.8486
Time_since_last_douche	Pearsons_positive	OTU946	0.8861
Time_since_last_douche	Pearsons_positive	OTU987	0.8861
Time_since_last_douche	Pearsons_positive	OTU1043	0.8861
Time_since_last_douche	Pearsons_positive	OTU1048	0.8751
Time_since_last_douche	Pearsons_positive	OTU1163	0.8861
Time_since_last_douche	Pearsons_positive	OTU1224	0.8861
Time_since_last_douche	Pearsons_positive	OTU1236	0.8135
Time_since_last_douche	Pearsons_positive	OTU1238	0.8729
Time_since_last_douche	Pearsons_positive	OTU1359	0.7452
Time_since_last_douche	Pearsons_positive	OTU1558	0.8861
Time_since_last_douche	Pearsons_positive	OTU1594	0.8861
Time_since_last_douche	Pearsons_positive	OTU1694	0.8861
Time_since_last_douche	Pearsons_positive	OTU1751	0.8861
Time_since_last_douche	Pearsons_positive	OTU1878	0.8861
Time_since_last_douche	Pearsons_positive	OTU1940	0.8861
Time_since_last_douche	Pearsons_positive	OTU1958	0.8861
Time_since_last_douche	Pearsons_positive	OTU1991	0.8861
Time_since_last_douche	Pearsons_positive	OTU2202	0.8861
Time_since_last_douche	Pearsons_positive	OTU2403	0.8861
Time_since_last_douche	Pearsons_positive	OTU2528	0.7452
Time_since_last_douche	Pearsons_positive	OTU2609	0.8773
Time_since_last_douche	Pearsons_positive	OTU2829	0.8861
Time_since_last_douche	Pearsons_positive	OTU2898	0.7956
Time_since_last_douche	Pearsons_positive	OTU2997	0.8861
Time_since_last_douche	Pearsons_positive	OTU3188	0.8861
Time_since_last_douche	Pearsons_positive	OTU3551	0.8861
OTU77	Pearsons_positive	Time_since_last_douche	0.8838
OTU98	Pearsons_positive	Time_since_last_douche	0.8241
OTU152	Pearsons_positive	Time_since_last_douche	0.8048
OTU162	Pearsons_positive	Time_since_last_douche	0.8402
OTU168	Pearsons_positive	Time_since_last_douche	0.8095
OTU171	Pearsons_positive	Time_since_last_douche	0.6097
OTU196	Pearsons_positive	Time_since_last_douche	0.8208
OTU236	Pearsons_positive	Time_since_last_douche	0.7527
Time_since_last_douche	Pearsons_positive	OTU252	0.8240
Time_since_last_douche	Pearsons_positive	OTU253	0.7452
Time_since_last_douche	Pearsons_positive	OTU261	0.8365
Time_since_last_douche	Pearsons_positive	OTU298	0.8251
Time_since_last_douche	Pearsons_positive	OTU300	0.6250
Time_since_last_douche	Pearsons_positive	OTU302	0.6795
Time_since_last_douche	Pearsons_positive	OTU312	0.8135
Time_since_last_douche	Pearsons_positive	OTU326	0.8534
Time_since_last_douche	Pearsons_positive	OTU330	0.8434
Time_since_last_douche	Pearsons_positive	OTU335	0.6315
Time_since_last_douche	Pearsons_positive	OTU348	0.8358
Time_since_last_douche	Pearsons_positive	OTU441	0.8544
Time_since_last_douche	Pearsons_positive	OTU448	0.8236
Time_since_last_douche	Pearsons_positive	OTU484	0.8650
Time_since_last_douche	Pearsons_positive	OTU488	0.6863
Time_since_last_douche	Pearsons_positive	OTU516	0.8706
Time_since_last_douche	Pearsons_positive	OTU541	0.8588
Time_since_last_douche	Pearsons_positive	OTU563	0.8672
Time_since_last_douche	Pearsons_positive	OTU580	0.7844
Time_since_last_douche	Pearsons_positive	OTU583	0.8135
Time_since_last_douche	Pearsons_positive	OTU594	0.7763
Time_since_last_douche	Pearsons_positive	OTU609	0.8597
Time_since_last_douche	Pearsons_positive	OTU626	0.7833
Time_since_last_douche	Pearsons_positive	OTU631	0.7452
Time_since_last_douche	Pearsons_positive	OTU634	0.8801
Time_since_last_douche	Pearsons_positive	OTU672	0.6660
Time_since_last_douche	Pearsons_positive	OTU676	0.8837
Time_since_last_douche	Pearsons_positive	OTU690	0.7120
Time_since_last_douche	Pearsons_positive	OTU745	0.7195
Time_since_last_douche	Pearsons_positive	OTU754	0.8801
Time_since_last_douche	Pearsons_positive	OTU794	0.8486
Time_since_last_douche	Pearsons_positive	OTU880	0.8408
Time_since_last_douche	Pearsons_positive	OTU942	0.8706
Time_since_last_douche	Pearsons_positive	OTU976	0.8861
Time_since_last_douche	Pearsons_positive	OTU1012	0.8298
Time_since_last_douche	Pearsons_positive	OTU1016	0.8135
Time_since_last_douche	Pearsons_positive	OTU1041	0.8861
Time_since_last_douche	Pearsons_positive	OTU1082	0.7452
Time_since_last_douche	Pearsons_positive	OTU1106	0.6660
Time_since_last_douche	Pearsons_positive	OTU1125	0.8408
Time_since_last_douche	Pearsons_positive	OTU1132	0.8861
Time_since_last_douche	Pearsons_positive	OTU1150	0.8544
Time_since_last_douche	Pearsons_positive	OTU1173	0.8861
Time_since_last_douche	Pearsons_positive	OTU1201	0.8730
Time_since_last_douche	Pearsons_positive	OTU1202	0.8861
Time_since_last_douche	Pearsons_positive	OTU1255	0.7452
Time_since_last_douche	Pearsons_positive	OTU1311	0.8544
Time_since_last_douche	Pearsons_positive	OTU1338	0.8861
Time_since_last_douche	Pearsons_positive	OTU1412	0.8861
Time_since_last_douche	Pearsons_positive	OTU1422	0.6984
Time_since_last_douche	Pearsons_positive	OTU1455	0.8135
Time_since_last_douche	Pearsons_positive	OTU1460	0.8135
Time_since_last_douche	Pearsons_positive	OTU1496	0.8861
Time_since_last_douche	Pearsons_positive	OTU1498	0.8861
Time_since_last_douche	Pearsons_positive	OTU1500	0.8706
Time_since_last_douche	Pearsons_positive	OTU1526	0.8861
Time_since_last_douche	Pearsons_positive	OTU1528	0.8861
Time_since_last_douche	Pearsons_positive	OTU1534	0.8408
Time_since_last_douche	Pearsons_positive	OTU1605	0.7452
Time_since_last_douche	Pearsons_positive	OTU1625	0.8861
Time_since_last_douche	Pearsons_positive	OTU1634	0.7224
Time_since_last_douche	Pearsons_positive	OTU1671	0.8861
Time_since_last_douche	Pearsons_positive	OTU1679	0.8135
Time_since_last_douche	Pearsons_positive	OTU1687	0.6660
Time_since_last_douche	Pearsons_positive	OTU1729	0.8861
Time_since_last_douche	Pearsons_positive	OTU1782	0.8861
Time_since_last_douche	Pearsons_positive	OTU1924	0.7881
Time_since_last_douche	Pearsons_positive	OTU2092	0.8544
Time_since_last_douche	Pearsons_positive	OTU2099	0.8408
Time_since_last_douche	Pearsons_positive	OTU2207	0.8861
Time_since_last_douche	Pearsons_positive	OTU2217	0.7452
Time_since_last_douche	Pearsons_positive	OTU2228	0.8861
Time_since_last_douche	Pearsons_positive	OTU2253	0.9603
Time_since_last_douche	Pearsons_positive	OTU2274	0.8861
Time_since_last_douche	Pearsons_positive	OTU2286	0.8861
Time_since_last_douche	Pearsons_positive	OTU2320	0.8135
Time_since_last_douche	Pearsons_positive	OTU2340	0.8861
Time_since_last_douche	Pearsons_positive	OTU2506	0.8861
Time_since_last_douche	Pearsons_positive	OTU2521	0.8861
Time_since_last_douche	Pearsons_positive	OTU2561	0.8861
Time_since_last_douche	Pearsons_positive	OTU2586	0.8861
Time_since_last_douche	Pearsons_positive	OTU2642	0.6997
Time_since_last_douche	Pearsons_positive	OTU2657	0.8861
Time_since_last_douche	Pearsons_positive	OTU2672	0.7452
Time_since_last_douche	Pearsons_positive	OTU2834	0.8861
Time_since_last_douche	Pearsons_positive	OTU2837	0.8861
Time_since_last_douche	Pearsons_positive	OTU3028	0.8408
Time_since_last_douche	Pearsons_positive	OTU3134	0.8135
Time_since_last_douche	Pearsons_positive	OTU3171	0.8861
Time_since_last_douche	Pearsons_positive	OTU3179	0.8861
Time_since_last_douche	Pearsons_positive	OTU3240	0.8861
Time_since_last_douche	Pearsons_positive	OTU3307	0.8861
Time_since_last_douche	Pearsons_positive	OTU3389	0.8861
Time_since_last_douche	Pearsons_positive	OTU3466	0.8861
Time_since_last_douche	Pearsons_positive	OTU3484	0.8861
Time_since_last_douche	Pearsons_positive	OTU3517	0.7452
Time_since_last_douche	Pearsons_positive	OTU3525	0.8861
Time_since_last_douche	Pearsons_positive	OTU3680	0.8861
Time_since_last_douche	Pearsons_positive	OTU3870	0.8861
Time_since_last_douche	Pearsons_positive	OTU4069	0.7452
Time_since_last_douche	Pearsons_positive	OTU4190	0.8861
Time_since_last_douche	Pearsons_positive	OTU4370	0.8861
Time_since_last_douche	Pearsons_positive	OTU4463	0.7452
Time_since_last_douche	Pearsons_positive	OTU4710	0.8861
Time_since_last_douche	Pearsons_positive	OTU4823	0.8861
Time_since_last_douche	Pearsons_positive	OTU5120	0.8861
Time_since_last_douche	Pearsons_positive	OTU5177	0.8861
Time_since_last_douche	Pearsons_positive	OTU5181	0.8861
Time_since_last_douche	Pearsons_positive	OTU5475	0.8861
Time_since_last_douche	Pearsons_positive	OTU6392	0.8861
Time_since_last_douche	Pearsons_positive	OTU6700	0.8861
Time_since_last_douche	Pearsons_positive	OTU6845	0.8861
Time_since_last_douche	Pearsons_positive	OTU398	0.8199
Time_since_last_douche	Pearsons_positive	OTU601	0.8861
Time_since_last_douche	Pearsons_positive	OTU605	0.8305
Time_since_last_douche	Pearsons_positive	OTU695	0.8861
Time_since_last_douche	Pearsons_positive	OTU702	0.7558
Time_since_last_douche	Pearsons_positive	OTU732	0.8678
Time_since_last_douche	Pearsons_positive	OTU755	0.8861
Time_since_last_douche	Pearsons_positive	OTU831	0.8861
Time_since_last_douche	Pearsons_positive	OTU878	0.7195
Time_since_last_douche	Pearsons_positive	OTU923	0.8861
Time_since_last_douche	Pearsons_positive	OTU939	0.8861
Time_since_last_douche	Pearsons_positive	OTU1017	0.8861
Time_since_last_douche	Pearsons_positive	OTU1127	0.8861
Time_since_last_douche	Pearsons_positive	OTU1136	0.8442
Time_since_last_douche	Pearsons_positive	OTU1160	0.8861
Time_since_last_douche	Pearsons_positive	OTU1171	0.8861
Time_since_last_douche	Pearsons_positive	OTU1194	0.8861
Time_since_last_douche	Pearsons_positive	OTU1203	0.8861
Time_since_last_douche	Pearsons_positive	OTU1220	0.8861
Time_since_last_douche	Pearsons_positive	OTU1262	0.8270
Time_since_last_douche	Pearsons_positive	OTU1306	0.8861
Time_since_last_douche	Pearsons_positive	OTU1309	0.8861
Time_since_last_douche	Pearsons_positive	OTU1342	0.8861
Time_since_last_douche	Pearsons_positive	OTU1415	0.8861
Time_since_last_douche	Pearsons_positive	OTU1417	0.8861
Time_since_last_douche	Pearsons_positive	OTU1428	0.8544
Time_since_last_douche	Pearsons_positive	OTU1430	0.7942
Time_since_last_douche	Pearsons_positive	OTU1454	0.8861
Time_since_last_douche	Pearsons_positive	OTU1456	0.8861
Time_since_last_douche	Pearsons_positive	OTU1463	0.8861
Time_since_last_douche	Pearsons_positive	OTU1477	0.8861
Time_since_last_douche	Pearsons_positive	OTU1486	0.8861
Time_since_last_douche	Pearsons_positive	OTU1540	0.8861
Time_since_last_douche	Pearsons_positive	OTU1577	0.8861
Time_since_last_douche	Pearsons_positive	OTU1592	0.8861
Time_since_last_douche	Pearsons_positive	OTU1606	0.8861
Time_since_last_douche	Pearsons_positive	OTU1619	0.8861
Time_since_last_douche	Pearsons_positive	OTU1643	0.8861
Time_since_last_douche	Pearsons_positive	OTU1696	0.8861
Time_since_last_douche	Pearsons_positive	OTU1699	0.7881
Time_since_last_douche	Pearsons_positive	OTU1715	0.8861
Time_since_last_douche	Pearsons_positive	OTU1761	0.8861
Time_since_last_douche	Pearsons_positive	OTU1768	0.8861
Time_since_last_douche	Pearsons_positive	OTU1795	0.8861
Time_since_last_douche	Pearsons_positive	OTU1816	0.8861
Time_since_last_douche	Pearsons_positive	OTU1825	0.8861
Time_since_last_douche	Pearsons_positive	OTU1827	0.6426
Time_since_last_douche	Pearsons_positive	OTU1846	0.8861
Time_since_last_douche	Pearsons_positive	OTU1854	0.8861
Time_since_last_douche	Pearsons_positive	OTU1879	0.8861
Time_since_last_douche	Pearsons_positive	OTU1906	0.8861
Time_since_last_douche	Pearsons_positive	OTU1961	0.8861
Time_since_last_douche	Pearsons_positive	OTU2001	0.8861
Time_since_last_douche	Pearsons_positive	OTU2004	0.8861
Time_since_last_douche	Pearsons_positive	OTU2006	0.8861
Time_since_last_douche	Pearsons_positive	OTU2010	0.8861
Time_since_last_douche	Pearsons_positive	OTU2012	0.8861
Time_since_last_douche	Pearsons_positive	OTU2030	0.8861
Time_since_last_douche	Pearsons_positive	OTU2075	0.8861
Time_since_last_douche	Pearsons_positive	OTU2098	0.8861
Time_since_last_douche	Pearsons_positive	OTU2137	0.8861
Time_since_last_douche	Pearsons_positive	OTU2168	0.8861
Time_since_last_douche	Pearsons_positive	OTU2197	0.8861
Time_since_last_douche	Pearsons_positive	OTU2224	0.8861
Time_since_last_douche	Pearsons_positive	OTU2255	0.8861
Time_since_last_douche	Pearsons_positive	OTU2257	0.8298
Time_since_last_douche	Pearsons_positive	OTU2288	0.8861
Time_since_last_douche	Pearsons_positive	OTU2322	0.8861
Time_since_last_douche	Pearsons_positive	OTU2325	0.8861
Time_since_last_douche	Pearsons_positive	OTU2337	0.8861
Time_since_last_douche	Pearsons_positive	OTU2350	0.7452
Time_since_last_douche	Pearsons_positive	OTU2351	0.8861
Time_since_last_douche	Pearsons_positive	OTU2360	0.8861
Time_since_last_douche	Pearsons_positive	OTU2372	0.8861
Time_since_last_douche	Pearsons_positive	OTU2374	0.8861
Time_since_last_douche	Pearsons_positive	OTU2428	0.8861
Time_since_last_douche	Pearsons_positive	OTU2444	0.8861
Time_since_last_douche	Pearsons_positive	OTU2478	0.8861
Time_since_last_douche	Pearsons_positive	OTU2500	0.8672
Time_since_last_douche	Pearsons_positive	OTU2525	0.8861
Time_since_last_douche	Pearsons_positive	OTU2526	0.8861
Time_since_last_douche	Pearsons_positive	OTU2580	0.8861
Time_since_last_douche	Pearsons_positive	OTU2594	0.8861
Time_since_last_douche	Pearsons_positive	OTU2689	0.8861
Time_since_last_douche	Pearsons_positive	OTU2706	0.8861
Time_since_last_douche	Pearsons_positive	OTU2708	0.8861
Time_since_last_douche	Pearsons_positive	OTU2713	0.8861
Time_since_last_douche	Pearsons_positive	OTU2729	0.8861
Time_since_last_douche	Pearsons_positive	OTU2735	0.8861
Time_since_last_douche	Pearsons_positive	OTU2750	0.8861
Time_since_last_douche	Pearsons_positive	OTU2760	0.8861
Time_since_last_douche	Pearsons_positive	OTU2780	0.8622
Time_since_last_douche	Pearsons_positive	OTU2789	0.8861
Time_since_last_douche	Pearsons_positive	OTU2792	0.8861
Time_since_last_douche	Pearsons_positive	OTU2794	0.7881
Time_since_last_douche	Pearsons_positive	OTU2801	0.8861
Time_since_last_douche	Pearsons_positive	OTU2808	0.8861
Time_since_last_douche	Pearsons_positive	OTU2826	0.8861
Time_since_last_douche	Pearsons_positive	OTU2850	0.8861
Time_since_last_douche	Pearsons_positive	OTU2856	0.8861
Time_since_last_douche	Pearsons_positive	OTU2915	0.8861
Time_since_last_douche	Pearsons_positive	OTU2916	0.8861
Time_since_last_douche	Pearsons_positive	OTU2933	0.8861
Time_since_last_douche	Pearsons_positive	OTU2950	0.8861
Time_since_last_douche	Pearsons_positive	OTU2960	0.8861
Time_since_last_douche	Pearsons_positive	OTU2979	0.8861
Time_since_last_douche	Pearsons_positive	OTU2982	0.8861
Time_since_last_douche	Pearsons_positive	OTU3006	0.8861
Time_since_last_douche	Pearsons_positive	OTU3017	0.8861
Time_since_last_douche	Pearsons_positive	OTU3037	0.8861
Time_since_last_douche	Pearsons_positive	OTU3055	0.8861
Time_since_last_douche	Pearsons_positive	OTU3067	0.8861
Time_since_last_douche	Pearsons_positive	OTU3099	0.7452
Time_since_last_douche	Pearsons_positive	OTU3100	0.8861
Time_since_last_douche	Pearsons_positive	OTU3108	0.7452
Time_since_last_douche	Pearsons_positive	OTU3128	0.8861
Time_since_last_douche	Pearsons_positive	OTU3129	0.8861
Time_since_last_douche	Pearsons_positive	OTU3136	0.8861
Time_since_last_douche	Pearsons_positive	OTU3153	0.8861
Time_since_last_douche	Pearsons_positive	OTU3169	0.8861
Time_since_last_douche	Pearsons_positive	OTU3221	0.7452
Time_since_last_douche	Pearsons_positive	OTU3225	0.8861
Time_since_last_douche	Pearsons_positive	OTU3233	0.8861
Time_since_last_douche	Pearsons_positive	OTU3234	0.8861
Time_since_last_douche	Pearsons_positive	OTU3248	0.8861
Time_since_last_douche	Pearsons_positive	OTU3256	0.8861
Time_since_last_douche	Pearsons_positive	OTU3280	0.8861
Time_since_last_douche	Pearsons_positive	OTU3289	0.8861
Time_since_last_douche	Pearsons_positive	OTU3302	0.8861
Time_since_last_douche	Pearsons_positive	OTU3329	0.8861
Time_since_last_douche	Pearsons_positive	OTU3354	0.8861
Time_since_last_douche	Pearsons_positive	OTU3555	0.8861
Time_since_last_douche	Pearsons_positive	OTU3564	0.8861
Time_since_last_douche	Pearsons_positive	OTU3565	0.8861
Time_since_last_douche	Pearsons_positive	OTU3566	0.8861
Time_since_last_douche	Pearsons_positive	OTU3582	0.8861
Time_since_last_douche	Pearsons_positive	OTU3632	0.8861
Time_since_last_douche	Pearsons_positive	OTU3662	0.8861
Time_since_last_douche	Pearsons_positive	OTU3696	0.8861
Time_since_last_douche	Pearsons_positive	OTU3714	0.8861
Time_since_last_douche	Pearsons_positive	OTU3732	0.8861
Time_since_last_douche	Pearsons_positive	OTU3750	0.8861
Time_since_last_douche	Pearsons_positive	OTU3769	0.8861
Time_since_last_douche	Pearsons_positive	OTU3792	0.8861
Time_since_last_douche	Pearsons_positive	OTU3801	0.8861
Time_since_last_douche	Pearsons_positive	OTU3837	0.8861
Time_since_last_douche	Pearsons_positive	OTU3839	0.8408
Time_since_last_douche	Pearsons_positive	OTU3865	0.8861
Time_since_last_douche	Pearsons_positive	OTU3889	0.8861
Time_since_last_douche	Pearsons_positive	OTU3914	0.8861
Time_since_last_douche	Pearsons_positive	OTU3918	0.8861
Time_since_last_douche	Pearsons_positive	OTU3944	0.8861
Time_since_last_douche	Pearsons_positive	OTU3989	0.8861
Time_since_last_douche	Pearsons_positive	OTU4011	0.8861
Time_since_last_douche	Pearsons_positive	OTU4056	0.8861
Time_since_last_douche	Pearsons_positive	OTU4057	0.8861
Time_since_last_douche	Pearsons_positive	OTU4106	0.8861
Time_since_last_douche	Pearsons_positive	OTU4111	0.8861
Time_since_last_douche	Pearsons_positive	OTU4127	0.8135
Time_since_last_douche	Pearsons_positive	OTU4176	0.8861
Time_since_last_douche	Pearsons_positive	OTU4221	0.8861
Time_since_last_douche	Pearsons_positive	OTU4232	0.8861
Time_since_last_douche	Pearsons_positive	OTU4277	0.8861
Time_since_last_douche	Pearsons_positive	OTU4322	0.8861
Time_since_last_douche	Pearsons_positive	OTU4331	0.8135
Time_since_last_douche	Pearsons_positive	OTU4353	0.8861
Time_since_last_douche	Pearsons_positive	OTU4364	0.8861
Time_since_last_douche	Pearsons_positive	OTU4375	0.8861
Time_since_last_douche	Pearsons_positive	OTU4388	0.8861
Time_since_last_douche	Pearsons_positive	OTU4411	0.8861
Time_since_last_douche	Pearsons_positive	OTU4438	0.8135
Time_since_last_douche	Pearsons_positive	OTU4444	0.8861
Time_since_last_douche	Pearsons_positive	OTU4452	0.8861
Time_since_last_douche	Pearsons_positive	OTU4461	0.8861
Time_since_last_douche	Pearsons_positive	OTU4477	0.8861
Time_since_last_douche	Pearsons_positive	OTU4493	0.8861
Time_since_last_douche	Pearsons_positive	OTU4499	0.8861
Time_since_last_douche	Pearsons_positive	OTU4549	0.8861
Time_since_last_douche	Pearsons_positive	OTU4579	0.8861
Time_since_last_douche	Pearsons_positive	OTU4580	0.8861
Time_since_last_douche	Pearsons_positive	OTU4590	0.8861
Time_since_last_douche	Pearsons_positive	OTU4652	0.8861
Time_since_last_douche	Pearsons_positive	OTU4667	0.8861
Time_since_last_douche	Pearsons_positive	OTU4690	0.8861
Time_since_last_douche	Pearsons_positive	OTU4694	0.8861
Time_since_last_douche	Pearsons_positive	OTU4711	0.8861
Time_since_last_douche	Pearsons_positive	OTU4717	0.8861
Time_since_last_douche	Pearsons_positive	OTU4765	0.8861
Time_since_last_douche	Pearsons_positive	OTU4770	0.8861
Time_since_last_douche	Pearsons_positive	OTU4783	0.8135
Time_since_last_douche	Pearsons_positive	OTU4804	0.8861
Time_since_last_douche	Pearsons_positive	OTU4811	0.8861
Time_since_last_douche	Pearsons_positive	OTU4827	0.8861
Time_since_last_douche	Pearsons_positive	OTU4837	0.8861
Time_since_last_douche	Pearsons_positive	OTU4866	0.8861
Time_since_last_douche	Pearsons_positive	OTU4913	0.8861
Time_since_last_douche	Pearsons_positive	OTU4961	0.8861
Time_since_last_douche	Pearsons_positive	OTU5032	0.8861
Time_since_last_douche	Pearsons_positive	OTU5036	0.8861
Time_since_last_douche	Pearsons_positive	OTU5186	0.8861
Time_since_last_douche	Pearsons_positive	OTU5205	0.8861
Time_since_last_douche	Pearsons_positive	OTU5206	0.8861
Time_since_last_douche	Pearsons_positive	OTU5208	0.8861
Time_since_last_douche	Pearsons_positive	OTU5271	0.8861
Time_since_last_douche	Pearsons_positive	OTU5274	0.8861
Time_since_last_douche	Pearsons_positive	OTU5301	0.7452
Time_since_last_douche	Pearsons_positive	OTU5314	0.8861
Time_since_last_douche	Pearsons_positive	OTU5332	0.8861
Time_since_last_douche	Pearsons_positive	OTU5350	0.8861
Time_since_last_douche	Pearsons_positive	OTU5359	0.8861
Time_since_last_douche	Pearsons_positive	OTU5429	0.8861
Time_since_last_douche	Pearsons_positive	OTU5457	0.8861
Time_since_last_douche	Pearsons_positive	OTU5459	0.8861
Time_since_last_douche	Pearsons_positive	OTU5479	0.8861
Time_since_last_douche	Pearsons_positive	OTU5499	0.8861
Time_since_last_douche	Pearsons_positive	OTU5508	0.8861
Time_since_last_douche	Pearsons_positive	OTU5580	0.8861
Time_since_last_douche	Pearsons_positive	OTU5589	0.8861
Time_since_last_douche	Pearsons_positive	OTU5657	0.7452
Time_since_last_douche	Pearsons_positive	OTU5672	0.8861
Time_since_last_douche	Pearsons_positive	OTU5728	0.8861
Time_since_last_douche	Pearsons_positive	OTU5775	0.7452
Time_since_last_douche	Pearsons_positive	OTU5789	0.8861
Time_since_last_douche	Pearsons_positive	OTU5791	0.8861
Time_since_last_douche	Pearsons_positive	OTU5895	0.7452
Time_since_last_douche	Pearsons_positive	OTU5899	0.8861
Time_since_last_douche	Pearsons_positive	OTU6012	0.8861
Time_since_last_douche	Pearsons_positive	OTU6047	0.8861
Time_since_last_douche	Pearsons_positive	OTU6057	0.8861
Time_since_last_douche	Pearsons_positive	OTU6059	0.8861
Time_since_last_douche	Pearsons_positive	OTU6078	0.8861
Time_since_last_douche	Pearsons_positive	OTU6090	0.8861
Time_since_last_douche	Pearsons_positive	OTU6101	0.8861
Time_since_last_douche	Pearsons_positive	OTU6160	0.8861
Time_since_last_douche	Pearsons_positive	OTU6201	0.8861
Time_since_last_douche	Pearsons_positive	OTU6213	0.8861
Time_since_last_douche	Pearsons_positive	OTU6222	0.8861
Time_since_last_douche	Pearsons_positive	OTU6259	0.8861
Time_since_last_douche	Pearsons_positive	OTU6260	0.8861
Time_since_last_douche	Pearsons_positive	OTU6266	0.8861
Time_since_last_douche	Pearsons_positive	OTU6290	0.8861
Time_since_last_douche	Pearsons_positive	OTU6323	0.7452
Time_since_last_douche	Pearsons_positive	OTU6329	0.7452
Time_since_last_douche	Pearsons_positive	OTU6350	0.8861
Time_since_last_douche	Pearsons_positive	OTU6410	0.8861
Time_since_last_douche	Pearsons_positive	OTU6411	0.8861
Time_since_last_douche	Pearsons_positive	OTU6434	0.8861
Time_since_last_douche	Pearsons_positive	OTU6465	0.8861
Time_since_last_douche	Pearsons_positive	OTU6467	0.8861
Time_since_last_douche	Pearsons_positive	OTU6473	0.8861
Time_since_last_douche	Pearsons_positive	OTU6490	0.8861
Time_since_last_douche	Pearsons_positive	OTU6507	0.8861
Time_since_last_douche	Pearsons_positive	OTU6521	0.8861
Time_since_last_douche	Pearsons_positive	OTU6565	0.8861
Time_since_last_douche	Pearsons_positive	OTU6606	0.8861
Time_since_last_douche	Pearsons_positive	OTU6632	0.8861
Time_since_last_douche	Pearsons_positive	OTU6644	0.8861
Time_since_last_douche	Pearsons_positive	OTU6678	0.8861
Time_since_last_douche	Pearsons_positive	OTU6692	0.8861
Time_since_last_douche	Pearsons_positive	OTU6771	0.8861
Time_since_last_douche	Pearsons_positive	OTU6784	0.8861
Time_since_last_douche	Pearsons_positive	OTU6864	0.8861
Time_since_last_douche	Pearsons_positive	OTU6877	0.8861
Time_since_last_douche	Pearsons_positive	OTU6878	0.8861
Time_since_last_douche	Pearsons_positive	OTU6888	0.8861
Have_been_pregnant	Spearmans_positive	Age	0.621602899
Times_preg	Pearsons_positive	Have_been_pregnant	0.851447527
Olsenella	Pearsons_positive	Partners(6months)	0.823929947
Aerococcus	Pearsons_positive	Partners(6months)	0.712871594
Gemella	Pearsons_positive	Partners(6months)	0.728845116
Granulicatella	Pearsons_positive	Partners(6months)	0.800318326
Veillonella	Pearsons_positive	Partners(6months)	0.854697444
Streptococcus	Pearsons_positive	Partners(6months)	0.757198845
Fusobacterium	Pearsons_positive	Partners(6months)	0.868835818
Threitol	Pearsons_positive	Time_since_sex	0.615734437
Vaginal_sex_freq(week)	Pearsons_positive	Vaginal_sex_freq(month)	0.814742234
Azelaic_acid	Pearsons_positive	Vaginal_sex_freq(week)	0.643418747
Alicycliphilus	Pearsons_positive	Oral_sex_freq(month)	0.642526728
Alicycliphilus	Pearsons_positive	Anal_freq(month)	0.646251017
Atopobium	Pearsons_positive	Dialister	0.742937407
Sneathia	Pearsons_positive	Dialister	0.802722974
Prevotella	Pearsons_positive	Dialister	0.9057199
Peptostreptococcus	Pearsons_positive	Dialister	0.678797682
Hallella	Pearsons_positive	Dialister	0.899781561
Arcanobacterium	Pearsons_positive	Dialister	0.924968298
Mobiluncus	Pearsons_positive	Dialister	0.849673354
Megasphaera	Pearsons_positive	Dialister	0.80320496
Anaeroglobus	Pearsons_positive	Dialister	0.899844015
Porphyromonas	Pearsons_positive	Dialister	0.852976624
11-Octadecenoic_acid	Pearsons_positive	Dialister	0.729564768
Methyl-hexadecanoic_acid	Pearsons_positive	Dialister	0.795513726
Octadecanoic_acid	Pearsons_positive	Dialister	0.607838486
Tyramine	Pearsons_positive	Dialister	0.742598422
Comamonas	Pearsons_positive	Gardnerella	0.784361395
Aerococcus	Pearsons_positive	Gardnerella	0.610087011
Stenotrophomonas	Pearsons_positive	Gardnerella	0.789980385
Delftia	Pearsons_positive	Gardnerella	0.78499327
Pseudomonas	Pearsons_positive	Gardnerella	0.672702268
Janthinobacterium	Pearsons_positive	Gardnerella	0.790673827
Morganella	Pearsons_positive	Gardnerella	0.790795392
a-Hydroxybenzenepropanoic_acid	Pearsons_positive	Gardnerella	0.753722022
Citrate	Pearsons_positive	Gardnerella	0.609113642
Diethyleneglycol	Pearsons_positive	Gardnerella	0.669935929
Guanine	Pearsons_positive	Gardnerella	0.65721316
Sneathia	Pearsons_positive	Atopobium	0.820015123
Prevotella	Pearsons_positive	Atopobium	0.669261684
Aerococcus	Pearsons_positive	Atopobium	0.71975518
Peptostreptococcus	Pearsons_positive	Atopobium	0.772178881
Hallella	Pearsons_positive	Atopobium	0.692418566
Arcanobacterium	Pearsons_positive	Atopobium	0.706159018
Hydroxylamine	Pearsons_positive	Atopobium	0.625833814
Olsenella	Pearsons_positive	Ureaplasma	0.626147568
Aerococcus	Pearsons_positive	Ureaplasma	0.784230498
Gemella	Pearsons_positive	Ureaplasma	0.687407338
Granulicatella	Pearsons_positive	Ureaplasma	0.707399014
Veillonella	Pearsons_positive	Ureaplasma	0.634212375
Streptococcus	Pearsons_positive	Ureaplasma	0.651501992
Glutarate	Pearsons_positive	Ureaplasma	0.646070324
Hydroxylamine	Pearsons_positive	Ureaplasma	0.601423826
Olsenella	Pearsons_positive	Sneathia	0.629724493
Prevotella	Pearsons_positive	Sneathia	0.694517597
Aerococcus	Pearsons_positive	Sneathia	0.648482694
Peptostreptococcus	Pearsons_positive	Sneathia	0.769033868
Hallella	Pearsons_positive	Sneathia	0.715522768
Gemella	Pearsons_positive	Sneathia	0.727461135
Arcanobacterium	Pearsons_positive	Sneathia	0.866254667
Mycoplasma	Pearsons_positive	Sneathia	0.771591531
Porphyrobacter	Pearsons_positive	Sneathia	0.611424296
Bulleidia	Pearsons_positive	Sneathia	0.73877844
Anaeroglobus	Pearsons_positive	Sneathia	0.650655936
Corynebacterium	Pearsons_positive	Sneathia	0.659128072
a-KetoGlutarate	Pearsons_positive	Clostridium	0.743787279
Galacturonic_acid	Pearsons_positive	Clostridium	0.653191433
Aerococcus	Pearsons_positive	Olsenella	0.864715154
Peptostreptococcus	Pearsons_positive	Olsenella	0.680719022
Gemella	Pearsons_positive	Olsenella	0.948038761
Mycoplasma	Pearsons_positive	Olsenella	0.603706615
Granulicatella	Pearsons_positive	Olsenella	0.873756533
Veillonella	Pearsons_positive	Olsenella	0.983349981
Streptococcus	Pearsons_positive	Olsenella	0.899341152
Fusobacterium	Pearsons_positive	Olsenella	0.951981948
Stenotrophomonas	Pearsons_positive	Comamonas	0.99741962
Acinetobacter	Pearsons_positive	Comamonas	0.786917424
Delftia	Pearsons_positive	Comamonas	0.993767107
Pseudomonas	Pearsons_positive	Comamonas	0.806491749
Janthinobacterium	Pearsons_positive	Comamonas	0.997408099
Morganella	Pearsons_positive	Comamonas	0.997432082
a-Hydroxybenzenepropanoic_acid	Pearsons_positive	Comamonas	0.751318665
Citrate	Pearsons_positive	Comamonas	0.832338045
Diethyleneglycol	Pearsons_positive	Comamonas	0.840800795
Galactose	Pearsons_positive	Comamonas	0.60676332
Glycerol-3-P	Pearsons_positive	Comamonas	0.652597514
Guanine	Pearsons_positive	Comamonas	0.879280003
N-Acetyl-Lysine	Pearsons_positive	Comamonas	0.673416833
Peptostreptococcus	Pearsons_positive	Prevotella	0.841650689
Hallella	Pearsons_positive	Prevotella	0.848262032
Arcanobacterium	Pearsons_positive	Prevotella	0.777140672
Mobiluncus	Pearsons_positive	Prevotella	0.880913535
Megasphaera	Pearsons_positive	Prevotella	0.842809529
Anaeroglobus	Pearsons_positive	Prevotella	0.945083706
Porphyromonas	Pearsons_positive	Prevotella	0.943001525
11-Octadecenoic_acid	Pearsons_positive	Prevotella	0.783312003
Methyl-hexadecanoic_acid	Pearsons_positive	Prevotella	0.842644825
Octadecanoic_acid	Pearsons_positive	Prevotella	0.653496004
Thymine	Pearsons_positive	Prevotella	0.607785975
Tyramine	Pearsons_positive	Prevotella	0.729678335
Gemella	Pearsons_positive	Aerococcus	0.912948571
Mycoplasma	Pearsons_positive	Aerococcus	0.743676891
Granulicatella	Pearsons_positive	Aerococcus	0.688634046
Veillonella	Pearsons_positive	Aerococcus	0.834707577
Streptococcus	Pearsons_positive	Aerococcus	0.772382163
Fusobacterium	Pearsons_positive	Aerococcus	0.760806962
Hallella	Pearsons_positive	Peptostreptococcus	0.67380586
Arcanobacterium	Pearsons_positive	Peptostreptococcus	0.610950829
Veillonella	Pearsons_positive	Peptostreptococcus	0.643177558
Anaeroglobus	Pearsons_positive	Peptostreptococcus	0.717690297
Fusobacterium	Pearsons_positive	Peptostreptococcus	0.648127656
Porphyromonas	Pearsons_positive	Peptostreptococcus	0.713642965
Arcanobacterium	Pearsons_positive	Hallella	0.890633922
Mobiluncus	Pearsons_positive	Hallella	0.697251863
Megasphaera	Pearsons_positive	Hallella	0.835172688
Anaeroglobus	Pearsons_positive	Hallella	0.905524108
Campylobacter	Pearsons_positive	Hallella	0.853926181
Porphyromonas	Pearsons_positive	Hallella	0.865633058
11-Octadecenoic_acid	Pearsons_positive	Hallella	0.613800097
Methyl-hexadecanoic_acid	Pearsons_positive	Hallella	0.659149044
Tyramine	Pearsons_positive	Hallella	0.611889829
Mycoplasma	Pearsons_positive	Gemella	0.80846089
Granulicatella	Pearsons_positive	Gemella	0.788125373
Veillonella	Pearsons_positive	Gemella	0.923063443
Streptococcus	Pearsons_positive	Gemella	0.876754168
Fusobacterium	Pearsons_positive	Gemella	0.843173263
Subdoligranulum	Pearsons_positive	Parabacteroides	0.733161943
4-Methylbenzaldehyde	Pearsons_positive	Parabacteroides	0.686318593
Acinetobacter	Pearsons_positive	Stenotrophomonas	0.768755975
Delftia	Pearsons_positive	Stenotrophomonas	0.996460992
Pseudomonas	Pearsons_positive	Stenotrophomonas	0.810423866
Janthinobacterium	Pearsons_positive	Stenotrophomonas	0.999918283
Morganella	Pearsons_positive	Stenotrophomonas	0.99990573
a-Hydroxybenzenepropanoic_acid	Pearsons_positive	Stenotrophomonas	0.761852892
Citrate	Pearsons_positive	Stenotrophomonas	0.833523134
Diethyleneglycol	Pearsons_positive	Stenotrophomonas	0.84619273
Galactose	Pearsons_positive	Stenotrophomonas	0.616443
Glycerol-3-P	Pearsons_positive	Stenotrophomonas	0.653617778
Guanine	Pearsons_positive	Stenotrophomonas	0.888754174
N-Acetyl-Lysine	Pearsons_positive	Stenotrophomonas	0.679810499
Mobiluncus	Pearsons_positive	Arcanobacterium	0.640589791
Megasphaera	Pearsons_positive	Arcanobacterium	0.678999025
Bulleidia	Pearsons_positive	Arcanobacterium	0.705850821
Anaeroglobus	Pearsons_positive	Arcanobacterium	0.858378736
Campylobacter	Pearsons_positive	Arcanobacterium	0.875137363
Porphyromonas	Pearsons_positive	Arcanobacterium	0.792071242
Methyl-hexadecanoic_acid	Pearsons_positive	Arcanobacterium	0.611632366
Megasphaera	Pearsons_positive	Mobiluncus	0.699984413
Anaeroglobus	Pearsons_positive	Mobiluncus	0.808448425
Campylobacter	Pearsons_positive	Mobiluncus	0.707674167
Porphyromonas	Pearsons_positive	Mobiluncus	0.814792149
11-Octadecenoic_acid	Pearsons_positive	Mobiluncus	0.865570323
2-Methyl-2-hydroxybutanoic_acid	Pearsons_positive	Mobiluncus	0.621475774
9-Octadecenoic_acid	Pearsons_positive	Mobiluncus	0.699451528
Docosanoic_acid	Pearsons_positive	Mobiluncus	0.647966764
Eicosanoic_acid	Pearsons_positive	Mobiluncus	0.717721439
Methyl-hexadecanoic_acid	Pearsons_positive	Mobiluncus	0.949999574
Octadecanoic_acid	Pearsons_positive	Mobiluncus	0.813555214
Octadecanol	Pearsons_positive	Mobiluncus	0.682125647
Palmitic_acid	Pearsons_positive	Mobiluncus	0.748496052
Succinate	Pearsons_positive	Mobiluncus	0.759155303
Tetradecanoic_acid	Pearsons_positive	Mobiluncus	0.646504662
Tyramine	Pearsons_positive	Mobiluncus	0.907469276
Anaeroglobus	Pearsons_positive	Megasphaera	0.860261408
Campylobacter	Pearsons_positive	Megasphaera	0.742321239
Porphyromonas	Pearsons_positive	Megasphaera	0.846902018
11-Octadecenoic_acid	Pearsons_positive	Megasphaera	0.627453196
Methyl-hexadecanoic_acid	Pearsons_positive	Megasphaera	0.670573483
Mycoplasma	Pearsons_positive	Staphylococcus	0.783760973
Porphyrobacter	Pearsons_positive	Staphylococcus	0.800718141
Bulleidia	Pearsons_positive	Staphylococcus	0.825232417
Actinomyces	Pearsons_positive	Staphylococcus	0.76141792
Corynebacterium	Pearsons_positive	Staphylococcus	0.824729618
Porphyrobacter	Pearsons_positive	Mycoplasma	0.865149571
Bulleidia	Pearsons_positive	Mycoplasma	0.897025087
Actinomyces	Pearsons_positive	Mycoplasma	0.830050545
Corynebacterium	Pearsons_positive	Mycoplasma	0.914118348
Escherichia/Shigella	Pearsons_positive	Aquabacterium	0.906483761
Allisonella	Pearsons_positive	Aquabacterium	0.92322776
Veillonella	Pearsons_positive	Granulicatella	0.916337562
Streptococcus	Pearsons_positive	Granulicatella	0.856481487
Fusobacterium	Pearsons_positive	Granulicatella	0.92354023
Butyrolactone	Pearsons_positive	Enterococcus	0.631757071
Heptanoic_acid	Pearsons_positive	Enterococcus	0.877948077
Propionibacterium	Pearsons_positive	Porphyrobacter	0.817608353
Bulleidia	Pearsons_positive	Porphyrobacter	0.940662901
Actinomyces	Pearsons_positive	Porphyrobacter	0.87235656
Corynebacterium	Pearsons_positive	Porphyrobacter	0.950958966
Allisonella	Pearsons_positive	Escherichia/Shigella	0.953822374
Malate	Pearsons_positive	Subdoligranulum	0.640506623
Cloacibacterium	Pearsons_positive	Diaphorobacter	0.683419832
Azonexus	Pearsons_positive	Diaphorobacter	0.632288083
Acidovorax	Pearsons_positive	Diaphorobacter	0.658970935
Bulleidia	Pearsons_positive	Propionibacterium	0.616810349
Corynebacterium	Pearsons_positive	Propionibacterium	0.643651424
L.jensenii	Pearsons_positive	Propionibacterium	0.611346247
Streptococcus	Pearsons_positive	Veillonella	0.912558116
Fusobacterium	Pearsons_positive	Veillonella	0.984914409
Actinomyces	Pearsons_positive	Bulleidia	0.903873652
Corynebacterium	Pearsons_positive	Bulleidia	0.976756626
Delftia	Pearsons_positive	Acinetobacter	0.764070304
Pseudomonas	Pearsons_positive	Acinetobacter	0.603387504
Acidovorax	Pearsons_positive	Acinetobacter	0.647403741
Janthinobacterium	Pearsons_positive	Acinetobacter	0.768162649
Morganella	Pearsons_positive	Acinetobacter	0.768302934
Citrate	Pearsons_positive	Acinetobacter	0.705761816
Diethyleneglycol	Pearsons_positive	Acinetobacter	0.606628586
Guanine	Pearsons_positive	Acinetobacter	0.609824411
Campylobacter	Pearsons_positive	Anaeroglobus	0.904326097
Porphyromonas	Pearsons_positive	Anaeroglobus	0.989317396
11-Octadecenoic_acid	Pearsons_positive	Anaeroglobus	0.749475054
Methyl-hexadecanoic_acid	Pearsons_positive	Anaeroglobus	0.79378549
Octadecanoic_acid	Pearsons_positive	Anaeroglobus	0.603521833
Thymine	Pearsons_positive	Anaeroglobus	0.691229462
Tyramine	Pearsons_positive	Anaeroglobus	0.615210387
Haemophilus	Pearsons_positive	Abiotrophia	0.647776744
Porphyromonas	Pearsons_positive	Campylobacter	0.875206337
11-Octadecenoic_acid	Pearsons_positive	Campylobacter	0.768675212
Methyl-hexadecanoic_acid	Pearsons_positive	Campylobacter	0.700740573
Octadecanoic_acid	Pearsons_positive	Campylobacter	0.611393792
Octadecanol	Pearsons_positive	Campylobacter	0.643822777
Allobaculum	Pearsons_positive	Bifidobacterium	0.969039226
Methylobacterium	Pearsons_positive	Bifidobacterium	0.999386653
1,4-Dimethyldioxane	Pearsons_positive	Bifidobacterium	0.823948939
2-Hydroxy-3-methyl-2-Cyclopenten-1-one	Pearsons_positive	Bifidobacterium	0.663769895
2-Hydroxy-gamma-butyrolactone	Pearsons_positive	Bifidobacterium	0.680277418
Fusobacterium	Pearsons_positive	Streptococcus	0.881462701
Cloacibacterium	Pearsons_positive	Chryseobacterium	0.821471454
Acidovorax	Pearsons_positive	Chryseobacterium	0.69101125
3,4,5-Trihydroxypentanoic_acid	Pearsons_positive	Chryseobacterium	0.601991841
Nonanoic_acid	Pearsons_positive	Chryseobacterium	0.683231508
Octadecanol	Pearsons_positive	Chryseobacterium	0.630128603
Azonexus	Pearsons_positive	Cloacibacterium	0.789561061
Acidovorax	Pearsons_positive	Cloacibacterium	0.931872896
Acidovorax	Pearsons_positive	Azonexus	0.86239849
Fumaric_acid	Pearsons_positive	Azonexus	0.644346033
Sporacetigenium	Pearsons_positive	Allobaculum	0.669174108
Methylobacterium	Pearsons_positive	Allobaculum	0.968662338
1,4-Dimethyldioxane	Pearsons_positive	Allobaculum	0.784434366
2-Hydroxy-3-methyl-2-Cyclopenten-1-one	Pearsons_positive	Allobaculum	0.621692219
2-Hydroxy-gamma-butyrolactone	Pearsons_positive	Allobaculum	0.654700139
1,3-Dipropylene_glycol	Pearsons_positive	Sporacetigenium	0.863153529
2-Ethyl-4-methyl-1,3-Dioxolane	Pearsons_positive	Sporacetigenium	0.857701956
1,4-Dimethyldioxane	Pearsons_positive	Methylobacterium	0.833393584
2-Hydroxy-3-methyl-2-Cyclopenten-1-one	Pearsons_positive	Methylobacterium	0.662865667
2-Hydroxy-gamma-butyrolactone	Pearsons_positive	Methylobacterium	0.675195574
Pseudomonas	Pearsons_positive	Delftia	0.806265901
Janthinobacterium	Pearsons_positive	Delftia	0.996583645
Morganella	Pearsons_positive	Delftia	0.996602408
a-Hydroxybenzenepropanoic_acid	Pearsons_positive	Delftia	0.752786315
Citrate	Pearsons_positive	Delftia	0.821041656
Diethyleneglycol	Pearsons_positive	Delftia	0.843149426
Galactose	Pearsons_positive	Delftia	0.602010401
Glycerol-3-P	Pearsons_positive	Delftia	0.648942707
Guanine	Pearsons_positive	Delftia	0.88716656
N-Acetyl-Lysine	Pearsons_positive	Delftia	0.664781892
Dialister	Pearsons_positive	Putrescine	0.734346602
Prevotella	Pearsons_positive	Putrescine	0.692056807
Mobiluncus	Pearsons_positive	Putrescine	0.812676849
Anaeroglobus	Pearsons_positive	Putrescine	0.605426153
Porphyromonas	Pearsons_positive	Putrescine	0.601465589
Corynebacterium	Pearsons_positive	Actinomyces	0.905297081
Glutarate	Pearsons_positive	Haemophilus	0.661886164
11-Octadecenoic_acid	Pearsons_positive	Porphyromonas	0.760867405
Methyl-hexadecanoic_acid	Pearsons_positive	Porphyromonas	0.805499985
Octadecanoic_acid	Pearsons_positive	Porphyromonas	0.631677249
Thymine	Pearsons_positive	Porphyromonas	0.682337245
Tyramine	Pearsons_positive	Porphyromonas	0.618310851
Janthinobacterium	Pearsons_positive	Pseudomonas	0.810593025
Morganella	Pearsons_positive	Pseudomonas	0.810684425
Citrate	Pearsons_positive	Pseudomonas	0.635068171
Diethyleneglycol	Pearsons_positive	Pseudomonas	0.738853429
Guanine	Pearsons_positive	Pseudomonas	0.671261772
Alanine	Pearsons_positive	Alloscardovia	0.638658431
Maltose	Pearsons_positive	Alloscardovia	0.824078376
Valine	Pearsons_positive	Alloscardovia	0.734303572
Streptophyta	Pearsons_positive	L.jensenii	0.851553336
Morganella	Pearsons_positive	Janthinobacterium	0.999994806
a-Hydroxybenzenepropanoic_acid	Pearsons_positive	Janthinobacterium	0.761310204
Citrate	Pearsons_positive	Janthinobacterium	0.830976504
Diethyleneglycol	Pearsons_positive	Janthinobacterium	0.846775928
Galactose	Pearsons_positive	Janthinobacterium	0.615505201
Glycerol-3-P	Pearsons_positive	Janthinobacterium	0.654798391
Guanine	Pearsons_positive	Janthinobacterium	0.888067768
N-Acetyl-Lysine	Pearsons_positive	Janthinobacterium	0.678533711
2(5H)-Furanone	Pearsons_positive	Klebsiella	0.622484442
Inositol,muco-	Pearsons_positive	Klebsiella	0.772232537
Methyl-inositol	Pearsons_positive	Klebsiella	0.825588031
Urea	Pearsons_positive	Klebsiella	0.655488554
1-Methyl-beta-D-galactopyranoside	Pearsons_positive	Ralstonia	0.697834985
1-Monohexadecanoylglycerol	Pearsons_positive	Ralstonia	0.696866532
3-Indole_Lactate	Pearsons_positive	Ralstonia	0.883923883
3-Pyridinecarboxamide	Pearsons_positive	Ralstonia	0.726972327
Galactofuranose	Pearsons_positive	Ralstonia	0.656872084
Gluconic_acid-1,4-lactone	Pearsons_positive	Ralstonia	0.630933988
Leucine	Pearsons_positive	Ralstonia	0.741064043
Methionine	Pearsons_positive	Ralstonia	0.631331117
Tyrosine	Pearsons_positive	Ralstonia	0.608098422
a-Hydroxybenzenepropanoic_acid	Pearsons_positive	Morganella	0.760839076
Citrate	Pearsons_positive	Morganella	0.831114799
Diethyleneglycol	Pearsons_positive	Morganella	0.846946516
Galactose	Pearsons_positive	Morganella	0.61535835
Glycerol-3-P	Pearsons_positive	Morganella	0.655346355
Guanine	Pearsons_positive	Morganella	0.887893946
N-Acetyl-Lysine	Pearsons_positive	Morganella	0.677836789
1,2-Propanediol,2-acetate	Pearsons_positive	1,2-Propanediol	0.828135685
1,3-Dipropylene_glycol	Pearsons_positive	1,2-Propanediol	0.612276341
1-Acetoxy-2-Propanol	Pearsons_positive	1,2-Propanediol	0.919725045
2-Ethyl-4-methyl-1,3-Dioxolane	Pearsons_positive	1,2-Propanediol	0.738571106
Acetic_acid	Pearsons_positive	1,2-Propanediol	0.755959522
Gluconic_acid	Pearsons_positive	1,2-Propanediol	0.72917487
Gluconic_acid-1,5-lactone	Pearsons_positive	1,2-Propanediol	0.617657524
1-Acetoxy-2-Propanol	Pearsons_positive	1,2-Propanediol,2-acetate	0.891578732
2-Ethyl-4-methyl-1,3-Dioxolane	Pearsons_positive	1,2-Propanediol,2-acetate	0.834187469
Acetic_acid	Pearsons_positive	1,2-Propanediol,2-acetate	0.770870135
Gluconic_acid	Pearsons_positive	1,2-Propanediol,2-acetate	0.685130734
1-Monohexadecanoylglycerol	Pearsons_positive	1,3-Dihydroisobenzofuran	0.701132775
1-Monooctadecanoylglycerol	Pearsons_positive	1,3-Dihydroisobenzofuran	0.772108624
2,3-Hydroxypropyl_2-aminoethylphosphate	Pearsons_positive	1,3-Dihydroisobenzofuran	0.643374634
2-Aminoethylphosphate	Pearsons_positive	1,3-Dihydroisobenzofuran	0.736643808
2-O-Glycerol-beta-D-galactopyranoside	Pearsons_positive	1,3-Dihydroisobenzofuran	0.60260835
3-Phosphoglycerate	Pearsons_positive	1,3-Dihydroisobenzofuran	0.65841586
3-Pyridinecarboxamide	Pearsons_positive	1,3-Dihydroisobenzofuran	0.718349086
a-Glycerophosphorylglycerol	Pearsons_positive	1,3-Dihydroisobenzofuran	0.715499688
Aspartate	Pearsons_positive	1,3-Dihydroisobenzofuran	0.612595468
b-PhenylLactate	Pearsons_positive	1,3-Dihydroisobenzofuran	0.613363843
Galactopyranose	Pearsons_positive	1,3-Dihydroisobenzofuran	0.601288212
Glucopyranose	Pearsons_positive	1,3-Dihydroisobenzofuran	0.726388747
Glucuronic_acid	Pearsons_positive	1,3-Dihydroisobenzofuran	0.655601674
Glycerin	Pearsons_positive	1,3-Dihydroisobenzofuran	0.89217562
Glycine	Pearsons_positive	1,3-Dihydroisobenzofuran	0.707468434
Inositol,myo-	Pearsons_positive	1,3-Dihydroisobenzofuran	0.654673816
Inositol,scyllo-	Pearsons_positive	1,3-Dihydroisobenzofuran	0.759724113
Inositol-P	Pearsons_positive	1,3-Dihydroisobenzofuran	0.803025551
Lignoceric_acid	Pearsons_positive	1,3-Dihydroisobenzofuran	0.63295333
Lysine	Pearsons_positive	1,3-Dihydroisobenzofuran	0.750955357
Panthotenic_acid	Pearsons_positive	1,3-Dihydroisobenzofuran	0.67985136
Proline	Pearsons_positive	1,3-Dihydroisobenzofuran	0.739762026
11-Octadecenoic_acid	Pearsons_positive	Putrescine	0.648614906
2-Methyl-2-hydroxybutanoic_acid	Pearsons_positive	Putrescine	0.769834313
Methyl-hexadecanoic_acid	Pearsons_positive	Putrescine	0.717222522
Tetradecanoic_acid	Pearsons_positive	Putrescine	0.615991036
Tyramine	Pearsons_positive	Putrescine	0.857661175
PyroGlutamate	Pearsons_positive	1,3-Dihydroisobenzofuran	0.626791249
Serine	Pearsons_positive	1,3-Dihydroisobenzofuran	0.73489473
Spermidine	Pearsons_positive	1,3-Dihydroisobenzofuran	0.655936818
Threonine	Pearsons_positive	1,3-Dihydroisobenzofuran	0.827939507
Tryptophan	Pearsons_positive	1,3-Dihydroisobenzofuran	0.637667397
Tyrosine	Pearsons_positive	1,3-Dihydroisobenzofuran	0.791267014
2-Ethyl-4-methyl-1,3-Dioxolane	Pearsons_positive	1,3-Dipropylene_glycol	0.80386958
2-Hydroxy-3-methyl-2-Cyclopenten-1-one	Pearsons_positive	1,4-Dimethyldioxane	0.747558932
2-Hydroxy-gamma-butyrolactone	Pearsons_positive	1,4-Dimethyldioxane	0.661632771
Dodecanoic_acid	Pearsons_positive	11-Eicosenoic_acid	0.854352968
GABA	Pearsons_positive	11-Eicosenoic_acid	0.936084225
9-Octadecenoic_acid	Pearsons_positive	11-Octadecenoic_acid	0.852784701
Dehydroabietic_acid	Pearsons_positive	11-Octadecenoic_acid	0.792715747
Diethanolamine	Pearsons_positive	11-Octadecenoic_acid	0.633769765
Docosanoic_acid	Pearsons_positive	11-Octadecenoic_acid	0.645812214
Dodecanoic_acid	Pearsons_positive	11-Octadecenoic_acid	0.67521435
Eicosanoic_acid	Pearsons_positive	11-Octadecenoic_acid	0.721513624
Erucic_acid	Pearsons_positive	11-Octadecenoic_acid	0.680287131
Methyl-hexadecanoic_acid	Pearsons_positive	11-Octadecenoic_acid	0.865411839
Octadecanoic_acid	Pearsons_positive	11-Octadecenoic_acid	0.88635835
Octadecanol	Pearsons_positive	11-Octadecenoic_acid	0.812089429
Palmitelaidic_acid	Pearsons_positive	11-Octadecenoic_acid	0.806144814
Palmitic_acid	Pearsons_positive	11-Octadecenoic_acid	0.792087507
Succinate	Pearsons_positive	11-Octadecenoic_acid	0.640035966
Tetradecanoic_acid	Pearsons_positive	11-Octadecenoic_acid	0.782899125
Triethanolamine	Pearsons_positive	11-Octadecenoic_acid	0.730678378
Tyramine	Pearsons_positive	11-Octadecenoic_acid	0.737786912
2-Ethyl-4-methyl-1,3-Dioxolane	Pearsons_positive	1-Acetoxy-2-Propanol	0.778611285
Acetic_acid	Pearsons_positive	1-Acetoxy-2-Propanol	0.861563524
Gluconic_acid	Pearsons_positive	1-Acetoxy-2-Propanol	0.767064184
Gluconic_acid-1,5-lactone	Pearsons_positive	1-Acetoxy-2-Propanol	0.649060019
2(5H)-Furanone	Pearsons_positive	1-Hydroxy-2-Propanone	0.851002183
2-Desoxy-pentos-3-ulose	Pearsons_positive	1-Hydroxy-2-Propanone	0.751948947
2-Hydroxy-3-methyl-2-Cyclopenten-1-one	Pearsons_positive	1-Hydroxy-2-Propanone	0.858668794
2-Hydroxy-gamma-butyrolactone	Pearsons_positive	1-Hydroxy-2-Propanone	0.954410193
Arabitol	Pearsons_positive	1-Hydroxy-2-Propanone	0.606394281
Cyclopentanol	Pearsons_positive	1-Hydroxy-2-Propanone	0.645028423
Formate	Pearsons_positive	1-Hydroxy-2-Propanone	0.774519741
Gluconic_acid-1,5-lactone	Pearsons_positive	1-Hydroxy-2-Propanone	0.643080661
Aspartate	Pearsons_positive	1-Methyl-4-hydroxy-1H-imidazol-2-amine	0.644475975
Lysine	Pearsons_positive	1-Methyl-4-hydroxy-1H-imidazol-2-amine	0.610584077
N-Acetyl-serine	Pearsons_positive	1-Methyl-4-hydroxy-1H-imidazol-2-amine	0.600423551
1-Monohexadecanoylglycerol	Pearsons_positive	1-Methyl-beta-D-galactopyranoside	0.606073536
1-Monooctadecanoylglycerol	Pearsons_positive	1-Methyl-beta-D-galactopyranoside	0.67961945
3-Indole_Lactate	Pearsons_positive	1-Methyl-beta-D-galactopyranoside	0.659242257
3-Pyridinecarboxamide	Pearsons_positive	1-Methyl-beta-D-galactopyranoside	0.705686993
Alanine	Pearsons_positive	1-Methyl-beta-D-galactopyranoside	0.647556546
Galactofuranose	Pearsons_positive	1-Methyl-beta-D-galactopyranoside	0.610579548
Proline	Pearsons_positive	1-Methyl-beta-D-galactopyranoside	0.618033244
PyroGlutamate	Pearsons_positive	1-Methyl-beta-D-galactopyranoside	0.71386377
1-Monooctadecanoylglycerol	Pearsons_positive	1-Monohexadecanoylglycerol	0.785655033
2,3-Hydroxypropyl_2-aminoethylphosphate	Pearsons_positive	1-Monohexadecanoylglycerol	0.670974807
2-Aminoethylphosphate	Pearsons_positive	1-Monohexadecanoylglycerol	0.736627576
3-Indole_Lactate	Pearsons_positive	1-Monohexadecanoylglycerol	0.753495983
3-Pyridinecarboxamide	Pearsons_positive	1-Monohexadecanoylglycerol	0.81578144
a-Glycerophosphorylglycerol	Pearsons_positive	1-Monohexadecanoylglycerol	0.755021512
Galactofuranose	Pearsons_positive	1-Monohexadecanoylglycerol	0.618422769
Inositol,scyllo-	Pearsons_positive	1-Monohexadecanoylglycerol	0.616894542
Leucine	Pearsons_positive	1-Monohexadecanoylglycerol	0.677481666
Mannitol	Pearsons_positive	1-Monohexadecanoylglycerol	0.68576138
Methionine	Pearsons_positive	1-Monohexadecanoylglycerol	0.709645771
Serine	Pearsons_positive	1-Monohexadecanoylglycerol	0.617124458
Tyrosine	Pearsons_positive	1-Monohexadecanoylglycerol	0.796846482
2-Aminoethylphosphate	Pearsons_positive	1-Monooctadecanoylglycerol	0.727928077
3-Phosphoglycerate	Pearsons_positive	1-Monooctadecanoylglycerol	0.674485483
3-Pyridinecarboxamide	Pearsons_positive	1-Monooctadecanoylglycerol	0.759116608
Adenosine	Pearsons_positive	1-Monooctadecanoylglycerol	0.631370969
a-Glycerophosphorylglycerol	Pearsons_positive	1-Monooctadecanoylglycerol	0.672028284
Alanine	Pearsons_positive	1-Monooctadecanoylglycerol	0.602966179
Arabitol	Pearsons_positive	1-Monooctadecanoylglycerol	0.635155258
Cholesterol	Pearsons_positive	1-Monooctadecanoylglycerol	0.607801528
Galactofuranose	Pearsons_positive	1-Monooctadecanoylglycerol	0.613122642
Galactopyranose	Pearsons_positive	1-Monooctadecanoylglycerol	0.61522003
Glucopyranose	Pearsons_positive	1-Monooctadecanoylglycerol	0.672164925
Glucuronic_acid	Pearsons_positive	1-Monooctadecanoylglycerol	0.654696243
Glycerin	Pearsons_positive	1-Monooctadecanoylglycerol	0.669917515
Inositol,scyllo-	Pearsons_positive	1-Monooctadecanoylglycerol	0.683265261
Inositol-P	Pearsons_positive	1-Monooctadecanoylglycerol	0.705466288
Lignoceric_acid	Pearsons_positive	1-Monooctadecanoylglycerol	0.607611884
Proline	Pearsons_positive	1-Monooctadecanoylglycerol	0.759338218
PyroGlutamate	Pearsons_positive	1-Monooctadecanoylglycerol	0.803204949
Serine	Pearsons_positive	1-Monooctadecanoylglycerol	0.607395613
Sucrose	Pearsons_positive	1-Monooctadecanoylglycerol	0.613757108
Threonine	Pearsons_positive	1-Monooctadecanoylglycerol	0.674100141
Tyrosine	Pearsons_positive	1-Monooctadecanoylglycerol	0.735012899
2-Desoxy-pentos-3-ulose	Pearsons_positive	2(5H)-Furanone	0.669884662
2-Hydroxy-3-methyl-2-Cyclopenten-1-one	Pearsons_positive	2(5H)-Furanone	0.733357961
2-Hydroxy-gamma-butyrolactone	Pearsons_positive	2(5H)-Furanone	0.791058729
Formate	Pearsons_positive	2(5H)-Furanone	0.664707093
Inositol,muco-	Pearsons_positive	2(5H)-Furanone	0.665069693
Methyl-inositol	Pearsons_positive	2(5H)-Furanone	0.645638168
Urea	Pearsons_positive	2(5H)-Furanone	0.616159516
2-Aminoethylphosphate	Pearsons_positive	2,3-Hydroxypropyl_2-aminoethylphosphate	0.78280627
3-Indole_Lactate	Pearsons_positive	2,3-Hydroxypropyl_2-aminoethylphosphate	0.634731897
3-Pyridinecarboxamide	Pearsons_positive	2,3-Hydroxypropyl_2-aminoethylphosphate	0.723799382
a-Glycerophosphorylglycerol	Pearsons_positive	2,3-Hydroxypropyl_2-aminoethylphosphate	0.691169638
Aspartate	Pearsons_positive	2,3-Hydroxypropyl_2-aminoethylphosphate	0.66457203
Glycerin	Pearsons_positive	2,3-Hydroxypropyl_2-aminoethylphosphate	0.628500573
Glycerol-2-P	Pearsons_positive	2,3-Hydroxypropyl_2-aminoethylphosphate	0.720442303
Guanine	Pearsons_positive	2,3-Hydroxypropyl_2-aminoethylphosphate	0.626933442
Inositol,myo-	Pearsons_positive	2,3-Hydroxypropyl_2-aminoethylphosphate	0.751721748
Inositol,scyllo-	Pearsons_positive	2,3-Hydroxypropyl_2-aminoethylphosphate	0.642139956
Isoleucine	Pearsons_positive	2,3-Hydroxypropyl_2-aminoethylphosphate	0.62261645
Leucine	Pearsons_positive	2,3-Hydroxypropyl_2-aminoethylphosphate	0.753541078
Lysine	Pearsons_positive	2,3-Hydroxypropyl_2-aminoethylphosphate	0.627491405
Methionine	Pearsons_positive	2,3-Hydroxypropyl_2-aminoethylphosphate	0.823793382
N-Acetyl-Lysine	Pearsons_positive	2,3-Hydroxypropyl_2-aminoethylphosphate	0.768225865
N-Acetyl-serine	Pearsons_positive	2,3-Hydroxypropyl_2-aminoethylphosphate	0.776967319
Nicotinic_acid	Pearsons_positive	2,3-Hydroxypropyl_2-aminoethylphosphate	0.653730104
Proline	Pearsons_positive	2,3-Hydroxypropyl_2-aminoethylphosphate	0.635458869
Ribose	Pearsons_positive	2,3-Hydroxypropyl_2-aminoethylphosphate	0.684336816
Serine	Pearsons_positive	2,3-Hydroxypropyl_2-aminoethylphosphate	0.868928598
Spermidine	Pearsons_positive	2,3-Hydroxypropyl_2-aminoethylphosphate	0.80055424
Threonine	Pearsons_positive	2,3-Hydroxypropyl_2-aminoethylphosphate	0.656382764
Tyrosine	Pearsons_positive	2,3-Hydroxypropyl_2-aminoethylphosphate	0.784752729
Mannose	Pearsons_positive	2,4-Hydroxybenzoic_acid	0.911400509
Glycerol-2-P	Pearsons_positive	2-Aminoadipic_acid	0.606960577
3-Indole_Lactate	Pearsons_positive	2-Aminoethylphosphate	0.695567515
3-Pyridinecarboxamide	Pearsons_positive	2-Aminoethylphosphate	0.730170773
a-Glycerophosphorylglycerol	Pearsons_positive	2-Aminoethylphosphate	0.601404249
Aspartate	Pearsons_positive	2-Aminoethylphosphate	0.644541376
Galactofuranose	Pearsons_positive	2-Aminoethylphosphate	0.685279988
Glycerin	Pearsons_positive	2-Aminoethylphosphate	0.643516545
Glycerol-2-P	Pearsons_positive	2-Aminoethylphosphate	0.689695655
Glycerol-3-P	Pearsons_positive	2-Aminoethylphosphate	0.602806197
Inositol,myo-	Pearsons_positive	2-Aminoethylphosphate	0.631338847
Inositol,scyllo-	Pearsons_positive	2-Aminoethylphosphate	0.612348899
Inositol-P	Pearsons_positive	2-Aminoethylphosphate	0.721060544
Leucine	Pearsons_positive	2-Aminoethylphosphate	0.706460081
Methionine	Pearsons_positive	2-Aminoethylphosphate	0.734787603
N-Acetyl-serine	Pearsons_positive	2-Aminoethylphosphate	0.607829086
Phosphate	Pearsons_positive	2-Aminoethylphosphate	0.652627619
Proline	Pearsons_positive	2-Aminoethylphosphate	0.804096928
PyroGlutamate	Pearsons_positive	2-Aminoethylphosphate	0.650612063
Ribose	Pearsons_positive	2-Aminoethylphosphate	0.687940031
Serine	Pearsons_positive	2-Aminoethylphosphate	0.742571451
Spermidine	Pearsons_positive	2-Aminoethylphosphate	0.617915325
Threonine	Pearsons_positive	2-Aminoethylphosphate	0.722933809
Tryptophan	Pearsons_positive	2-Aminoethylphosphate	0.605502348
Tyrosine	Pearsons_positive	2-Aminoethylphosphate	0.758528111
2-Hydroxy-gamma-butyrolactone	Pearsons_positive	2-Desoxy-pentos-3-ulose	0.636805464
3-Phosphoglycerate	Pearsons_positive	2-Desoxy-pentos-3-ulose	0.658048603
Alanine	Pearsons_positive	2-Desoxy-pentos-3-ulose	0.618935108
Arabitol	Pearsons_positive	2-Desoxy-pentos-3-ulose	0.653797887
Maltose	Pearsons_positive	2-Desoxy-pentos-3-ulose	0.698376811
Acetic_acid	Pearsons_positive	2-Ethyl-4-methyl-1,3-Dioxolane	0.77169254
Gluconic_acid	Pearsons_positive	2-Ethyl-4-methyl-1,3-Dioxolane	0.653644841
2-Hydroxy-gamma-butyrolactone	Pearsons_positive	2-Hydroxy-3-methyl-2-Cyclopenten-1-one	0.884806067
Formate	Pearsons_positive	2-Hydroxy-3-methyl-2-Cyclopenten-1-one	0.837818325
Cyclopentanol	Pearsons_positive	2-Hydroxy-gamma-butyrolactone	0.601056758
Formate	Pearsons_positive	2-Hydroxy-gamma-butyrolactone	0.752978206
Gluconic_acid-1,5-lactone	Pearsons_positive	2-Hydroxy-gamma-butyrolactone	0.708672849
Tyramine	Pearsons_positive	2-Methyl-2-hydroxybutanoic_acid	0.642837213
3-Methyl-3-hydroxybutanoic_acid	Pearsons_positive	2-Methylbenzoic_acid	0.758175029
Benzoic_acid	Pearsons_positive	2-Methylbenzoic_acid	0.704001231
Cyclopentanol	Pearsons_positive	2-Methylbenzoic_acid	0.6039881
Glycolic_acid	Pearsons_positive	2-Methylbenzoic_acid	0.640152973
Homoserine	Pearsons_positive	2-Methylbenzoic_acid	0.750865566
Triacontanol	Pearsons_positive	2-Methylbenzoic_acid	0.614253996
Triethanolamine	Pearsons_positive	2-Methylbenzoic_acid	0.618125988
Galactopyranose	Pearsons_positive	2-O-Glycerol-beta-D-galactopyranoside	0.636655485
Glucopyranose	Pearsons_positive	2-O-Glycerol-beta-D-galactopyranoside	0.724752984
Inositol-P	Pearsons_positive	2-O-Glycerol-beta-D-galactopyranoside	0.75525885
3-Pyridinecarboxamide	Pearsons_positive	3-Indole_Lactate	0.686196852
Galactofuranose	Pearsons_positive	3-Indole_Lactate	0.706313863
Glycerol-2-P	Pearsons_positive	3-Indole_Lactate	0.606402761
Leucine	Pearsons_positive	3-Indole_Lactate	0.819663793
Methionine	Pearsons_positive	3-Indole_Lactate	0.766034594
Proline	Pearsons_positive	3-Indole_Lactate	0.632276656
Serine	Pearsons_positive	3-Indole_Lactate	0.658219573
Tryptophan	Pearsons_positive	3-Indole_Lactate	0.648440913
Tyrosine	Pearsons_positive	3-Indole_Lactate	0.750838291
Uracil	Pearsons_positive	3-Indole_Lactate	0.65334113
3-Methyl-2-hydroxypentanoic_acid	Pearsons_positive	3-Methyl-2-hydroxybutanoic_acid	0.803829169
a-KetoGlutarate	Pearsons_positive	3-Methyl-2-hydroxybutanoic_acid	0.7479043
Hydroxylamine	Pearsons_positive	3-Methyl-2-hydroxybutanoic_acid	0.624753238
a-KetoGlutarate	Pearsons_positive	3-Methyl-2-hydroxypentanoic_acid	0.673056463
Arabitol	Pearsons_positive	3-Methyl-3-hydroxybutanoic_acid	0.713419012
Fructose-6-P	Pearsons_positive	3-Methyl-3-hydroxybutanoic_acid	0.682951302
Homoserine	Pearsons_positive	3-Methyl-3-hydroxybutanoic_acid	0.723771237
a-Glycerophosphorylglycerol	Pearsons_positive	3-Phosphoglycerate	0.635779263
Alanine	Pearsons_positive	3-Phosphoglycerate	0.776337175
Arabitol	Pearsons_positive	3-Phosphoglycerate	0.74577967
b-PhenylLactate	Pearsons_positive	3-Phosphoglycerate	0.619404458
Cholesterol	Pearsons_positive	3-Phosphoglycerate	0.603504181
Galactopyranose	Pearsons_positive	3-Phosphoglycerate	0.652471032
Glycerin	Pearsons_positive	3-Phosphoglycerate	0.651987237
Inosine	Pearsons_positive	3-Phosphoglycerate	0.623461737
Inositol,myo-	Pearsons_positive	3-Phosphoglycerate	0.67845964
Inositol-P	Pearsons_positive	3-Phosphoglycerate	0.608679734
Proline	Pearsons_positive	3-Phosphoglycerate	0.75973557
PyroGlutamate	Pearsons_positive	3-Phosphoglycerate	0.804033247
Serine	Pearsons_positive	3-Phosphoglycerate	0.656942854
Threonine	Pearsons_positive	3-Phosphoglycerate	0.738352017
Valine	Pearsons_positive	3-Phosphoglycerate	0.704620559
a-Glycerophosphorylglycerol	Pearsons_positive	3-Pyridinecarboxamide	0.799234929
Alanine	Pearsons_positive	3-Pyridinecarboxamide	0.607761264
Galactofuranose	Pearsons_positive	3-Pyridinecarboxamide	0.702490599
Glucuronic_acid	Pearsons_positive	3-Pyridinecarboxamide	0.644940596
Glycerin	Pearsons_positive	3-Pyridinecarboxamide	0.658277445
Inositol,scyllo-	Pearsons_positive	3-Pyridinecarboxamide	0.605097535
Leucine	Pearsons_positive	3-Pyridinecarboxamide	0.718528493
Methionine	Pearsons_positive	3-Pyridinecarboxamide	0.686469559
Pentadecanoic_acid	Pearsons_positive	3-Pyridinecarboxamide	0.626939611
Proline	Pearsons_positive	3-Pyridinecarboxamide	0.654935392
PyroGlutamate	Pearsons_positive	3-Pyridinecarboxamide	0.699134729
Sedoheptulose	Pearsons_positive	3-Pyridinecarboxamide	0.643701624
Serine	Pearsons_positive	3-Pyridinecarboxamide	0.68820785
Threonine	Pearsons_positive	3-Pyridinecarboxamide	0.607019854
Tyrosine	Pearsons_positive	3-Pyridinecarboxamide	0.782786182
Butyrolactone	Pearsons_positive	4-Hydroxybutanoic_acid	0.692550123
Propanoic_acid	Pearsons_positive	4-Hydroxybutanoic_acid	0.73375167
Cholesterol	Pearsons_positive	5-Alpha-Cholestan-3-ol	0.666805597
Fructose-6-P	Pearsons_positive	5-Alpha-Cholestan-3-ol	0.619009208
Lanosterol	Pearsons_positive	5-Alpha-Cholestan-3-ol	0.625912825
Docosanoic_acid	Pearsons_positive	9,12-Octadecadienoic_acid	0.701084076
Lanosterol	Pearsons_positive	9,12-Octadecadienoic_acid	0.624769403
Dehydroabietic_acid	Pearsons_positive	9-Octadecenoic_acid	0.921837141
Diethanolamine	Pearsons_positive	9-Octadecenoic_acid	0.79748905
Docosanoic_acid	Pearsons_positive	9-Octadecenoic_acid	0.661004288
Dodecanoic_acid	Pearsons_positive	9-Octadecenoic_acid	0.770979759
Eicosanoic_acid	Pearsons_positive	9-Octadecenoic_acid	0.735923332
Erucic_acid	Pearsons_positive	9-Octadecenoic_acid	0.817916278
Heptadecanoic_acid	Pearsons_positive	9-Octadecenoic_acid	0.607613416
Hydroxyproline	Pearsons_positive	9-Octadecenoic_acid	0.607728679
Methyl-hexadecanoic_acid	Pearsons_positive	9-Octadecenoic_acid	0.767405401
Octadecanoic_acid	Pearsons_positive	9-Octadecenoic_acid	0.894361867
Octadecanol	Pearsons_positive	9-Octadecenoic_acid	0.843682631
Palmitelaidic_acid	Pearsons_positive	9-Octadecenoic_acid	0.906754304
Palmitic_acid	Pearsons_positive	9-Octadecenoic_acid	0.87941133
Tetradecanoic_acid	Pearsons_positive	9-Octadecenoic_acid	0.90294722
Triethanolamine	Pearsons_positive	9-Octadecenoic_acid	0.857120996
Tyramine	Pearsons_positive	9-Octadecenoic_acid	0.639453939
Fructose-6-P	Pearsons_positive	Acetic_acid	0.607248066
Gluconic_acid	Pearsons_positive	Acetic_acid	0.767464487
Gluconic_acid-1,5-lactone	Pearsons_positive	Acetic_acid	0.69983128
Propanoic_acid	Pearsons_positive	Acetic_acid	0.6859089
Pyrrole-2-carboxylic_acid	Pearsons_positive	Acetic_acid	0.634225649
Nicotinic_acid	Pearsons_positive	Adenine	0.87996161
Panthotenic_acid	Pearsons_positive	Adenine	0.691745891
Spermidine	Pearsons_positive	Adenine	0.650139256
Uric_acid	Pearsons_positive	Adenine	0.683713794
a-Tocopherolacetic_acid	Pearsons_positive	Adenosine	0.601029132
Erythronic_acid	Pearsons_positive	Adenosine	0.605223991
Fructose	Pearsons_positive	Adenosine	0.752152459
Glucuronic_acid	Pearsons_positive	Adenosine	0.69028598
Heptadecanoic_acid	Pearsons_positive	Adenosine	0.606372946
PyroGlutamate	Pearsons_positive	Adenosine	0.625831338
Galactofuranose	Pearsons_positive	a-Glycerophosphorylglycerol	0.693640234
Glycerin	Pearsons_positive	a-Glycerophosphorylglycerol	0.733767409
Inositol,muco-	Pearsons_positive	a-Glycerophosphorylglycerol	0.717309115
Leucine	Pearsons_positive	a-Glycerophosphorylglycerol	0.609011727
Mannitol	Pearsons_positive	a-Glycerophosphorylglycerol	0.760949572
Methionine	Pearsons_positive	a-Glycerophosphorylglycerol	0.681660699
N-Acetyl-serine	Pearsons_positive	a-Glycerophosphorylglycerol	0.692070667
Serine	Pearsons_positive	a-Glycerophosphorylglycerol	0.750348951
Spermidine	Pearsons_positive	a-Glycerophosphorylglycerol	0.607661072
Threonine	Pearsons_positive	a-Glycerophosphorylglycerol	0.670736839
Tryptophan	Pearsons_positive	a-Glycerophosphorylglycerol	0.674874782
Tyrosine	Pearsons_positive	a-Glycerophosphorylglycerol	0.791024612
Urea	Pearsons_positive	a-Glycerophosphorylglycerol	0.654005939
Azelaic_acid	Pearsons_positive	a-Hydroxybenzenepropanoic_acid	0.669294024
Diethyleneglycol	Pearsons_positive	a-Hydroxybenzenepropanoic_acid	0.613488828
Guanine	Pearsons_positive	a-Hydroxybenzenepropanoic_acid	0.750963508
b-PhenylLactate	Pearsons_positive	Alanine	0.642729694
Inositol,myo-	Pearsons_positive	Alanine	0.682752697
Proline	Pearsons_positive	Alanine	0.750038535
PyroGlutamate	Pearsons_positive	Alanine	0.797740557
Serine	Pearsons_positive	Alanine	0.65545088
Threonine	Pearsons_positive	Alanine	0.734558323
Valine	Pearsons_positive	Alanine	0.632982174
Fructose-6-P	Pearsons_positive	Arabitol	0.667266077
Pentadecanoic_acid	Pearsons_positive	Arabitol	0.603036086
PyroGlutamate	Pearsons_positive	Arabitol	0.613930877
Ornithine	Pearsons_positive	Asparagine	0.751181806
Tryptophan	Pearsons_positive	Asparagine	0.609134898
Galactose	Pearsons_positive	Aspartate	0.652917144
Glycerin	Pearsons_positive	Aspartate	0.618677309
Glycerol-2-P	Pearsons_positive	Aspartate	0.638989925
Glycine	Pearsons_positive	Aspartate	0.644966893
Inositol,myo-	Pearsons_positive	Aspartate	0.721896879
Isoleucine	Pearsons_positive	Aspartate	0.644970777
Leucine	Pearsons_positive	Aspartate	0.697802816
Lysine	Pearsons_positive	Aspartate	0.774997474
Methionine	Pearsons_positive	Aspartate	0.703643271
N-Acetyl-Lysine	Pearsons_positive	Aspartate	0.734019681
N-Acetyl-serine	Pearsons_positive	Aspartate	0.651942708
Phenylalanine	Pearsons_positive	Aspartate	0.74232415
Phosphate	Pearsons_positive	Aspartate	0.61443661
Serine	Pearsons_positive	Aspartate	0.794066428
Threonine	Pearsons_positive	Aspartate	0.654693281
Tryptophan	Pearsons_positive	Aspartate	0.641533992
Tyrosine	Pearsons_positive	Aspartate	0.701337991
Pyrophosphate	Pearsons_positive	a-Tocopherolacetic_acid	0.675919722
Sucrose	Pearsons_positive	a-Tocopherolacetic_acid	0.613939225
Thymine	Pearsons_positive	a-Tocopherolacetic_acid	0.644643215
Isoleucine	Pearsons_positive	b-Alanine	0.798129453
Uracil	Pearsons_positive	b-Alanine	0.672440726
Glycolic_acid	Pearsons_positive	Benzoic_acid	0.763796534
Triethanolamine	Pearsons_positive	Benzoic_acid	0.62073999
Cholesterol	Pearsons_positive	b-PhenylLactate	0.629574709
Galactopyranose	Pearsons_positive	b-PhenylLactate	0.655698807
Inositol,myo-	Pearsons_positive	b-PhenylLactate	0.620258492
Inositol-P	Pearsons_positive	b-PhenylLactate	0.606686861
Lignoceric_acid	Pearsons_positive	b-PhenylLactate	0.672146299
Threonine	Pearsons_positive	b-PhenylLactate	0.634183628
Heptanoic_acid	Pearsons_positive	Butyrolactone	0.731428446
9-Octadecenoic_acid	Pearsons_positive	Cadaverine	0.6026
11-Octadecenoic_acid	Pearsons_positive	Cadaverine	0.7246
Cadaverine	Pearsons_positive	Streptococcus	0.8351
Cadaverine	Pearsons_positive	Mycoplasma	0.6554
Cadaverine	Pearsons_positive	Dialister	0.6958
Cadaverine	Pearsons_positive	Eicosanoic_acid	0.6529
Heptanoic_acid	Pearsons_positive	Cadaverine	0.6072
Cadaverine	Pearsons_positive	Methyl-hexadecanoic_acid	0.8039
Octadecanoic_acid	Pearsons_positive	Cadaverine	0.7095
Palmitic_acid	Pearsons_positive	Cadaverine	0.6639
Putrescine	Pearsons_positive	Cadaverine	0.6799
Succinate	Pearsons_positive	Cadaverine	0.6417
Tetradecanoic_acid	Pearsons_positive	Cadaverine	0.6011
Cadaverine	Pearsons_positive	Tyramine	0.9015
Cadaverine	Pearsons_positive	OTU362	0.6304
Cadaverine	Pearsons_positive	OTU2218	0.6375
Cadaverine	Pearsons_positive	OTU680	0.6123
Cadaverine	Pearsons_positive	OTU1179	0.6326
Cadaverine	Pearsons_positive	OTU287	0.6296
Cadaverine	Pearsons_positive	OTU433	0.6263
Cadaverine	Pearsons_positive	OTU442	0.6280
Cadaverine	Pearsons_positive	OTU456	0.6306
Cadaverine	Pearsons_positive	OTU487	0.6340
Cadaverine	Pearsons_positive	OTU509	0.6335
Cadaverine	Pearsons_positive	OTU544	0.6311
Cadaverine	Pearsons_positive	OTU548	0.6307
Cadaverine	Pearsons_positive	OTU647	0.6319
Cadaverine	Pearsons_positive	OTU662	0.6286
Cadaverine	Pearsons_positive	OTU666	0.6286
Cadaverine	Pearsons_positive	OTU715	0.6311
Cadaverine	Pearsons_positive	OTU748	0.6070
Cadaverine	Pearsons_positive	OTU763	0.6237
Cadaverine	Pearsons_positive	OTU799	0.6304
Cadaverine	Pearsons_positive	OTU815	0.6340
Cadaverine	Pearsons_positive	OTU851	0.6323
Cadaverine	Pearsons_positive	OTU859	0.6324
Cadaverine	Pearsons_positive	OTU861	0.6021
Cadaverine	Pearsons_positive	OTU943	0.6360
Cadaverine	Pearsons_positive	OTU951	0.6210
Cadaverine	Pearsons_positive	OTU962	0.6296
Cadaverine	Pearsons_positive	OTU1007	0.6320
Cadaverine	Pearsons_positive	OTU1068	0.6126
Cadaverine	Pearsons_positive	OTU1088	0.6348
Cadaverine	Pearsons_positive	OTU1134	0.6185
Cadaverine	Pearsons_positive	OTU1137	0.6321
Cadaverine	Pearsons_positive	OTU1138	0.6362
Cadaverine	Pearsons_positive	OTU1166	0.6208
Cadaverine	Pearsons_positive	OTU1213	0.6357
Cadaverine	Pearsons_positive	OTU1235	0.6297
Cadaverine	Pearsons_positive	OTU1340	0.6270
Cadaverine	Pearsons_positive	OTU1356	0.6366
Cadaverine	Pearsons_positive	OTU1357	0.6361
Cadaverine	Pearsons_positive	OTU1510	0.6218
Cadaverine	Pearsons_positive	OTU1701	0.6152
Cadaverine	Pearsons_positive	OTU1714	0.6251
Cadaverine	Pearsons_positive	OTU1737	0.6018
Cadaverine	Pearsons_positive	OTU1869	0.6094
Cadaverine	Pearsons_positive	OTU1911	0.6303
Cadaverine	Pearsons_positive	OTU2226	0.6159
Cadaverine	Pearsons_positive	OTU2239	0.6380
Cadaverine	Pearsons_positive	OTU2460	0.6374
Cadaverine	Pearsons_positive	OTU2507	0.6374
Cadaverine	Pearsons_positive	OTU2536	0.6374
Cadaverine	Pearsons_positive	OTU3379	0.6180
OTU118	Pearsons_positive	Cadaverine	0.6315
Cadaverine	Pearsons_positive	OTU240	0.6302
Cadaverine	Pearsons_positive	OTU241	0.6278
Cadaverine	Pearsons_positive	OTU242	0.6308
Cadaverine	Pearsons_positive	OTU308	0.6328
Cadaverine	Pearsons_positive	OTU316	0.6295
Cadaverine	Pearsons_positive	OTU361	0.6287
Cadaverine	Pearsons_positive	OTU366	0.6320
Cadaverine	Pearsons_positive	OTU370	0.6266
Cadaverine	Pearsons_positive	OTU379	0.6308
Cadaverine	Pearsons_positive	OTU404	0.6278
Cadaverine	Pearsons_positive	OTU429	0.6285
Cadaverine	Pearsons_positive	OTU432	0.6273
Cadaverine	Pearsons_positive	OTU450	0.6322
Cadaverine	Pearsons_positive	OTU466	0.6286
Cadaverine	Pearsons_positive	OTU473	0.6314
Cadaverine	Pearsons_positive	OTU479	0.6324
Cadaverine	Pearsons_positive	OTU485	0.6287
Cadaverine	Pearsons_positive	OTU490	0.6275
Cadaverine	Pearsons_positive	OTU522	0.6314
Cadaverine	Pearsons_positive	OTU542	0.6305
Cadaverine	Pearsons_positive	OTU573	0.6282
Cadaverine	Pearsons_positive	OTU579	0.6328
Cadaverine	Pearsons_positive	OTU586	0.6299
Cadaverine	Pearsons_positive	OTU607	0.6301
Cadaverine	Pearsons_positive	OTU612	0.6286
Cadaverine	Pearsons_positive	OTU639	0.6312
Cadaverine	Pearsons_positive	OTU649	0.6327
Cadaverine	Pearsons_positive	OTU669	0.6328
Cadaverine	Pearsons_positive	OTU678	0.6314
Cadaverine	Pearsons_positive	OTU679	0.6321
Cadaverine	Pearsons_positive	OTU698	0.6315
Cadaverine	Pearsons_positive	OTU706	0.6290
Cadaverine	Pearsons_positive	OTU720	0.6298
Cadaverine	Pearsons_positive	OTU721	0.6317
Cadaverine	Pearsons_positive	OTU726	0.6286
Cadaverine	Pearsons_positive	OTU733	0.6319
Cadaverine	Pearsons_positive	OTU752	0.6319
Cadaverine	Pearsons_positive	OTU766	0.6325
Cadaverine	Pearsons_positive	OTU770	0.6328
Cadaverine	Pearsons_positive	OTU781	0.6288
Cadaverine	Pearsons_positive	OTU782	0.6310
Cadaverine	Pearsons_positive	OTU783	0.6301
Cadaverine	Pearsons_positive	OTU786	0.6288
Cadaverine	Pearsons_positive	OTU802	0.6230
Cadaverine	Pearsons_positive	OTU804	0.6302
Cadaverine	Pearsons_positive	OTU838	0.6289
Cadaverine	Pearsons_positive	OTU850	0.6290
Cadaverine	Pearsons_positive	OTU855	0.6324
Cadaverine	Pearsons_positive	OTU868	0.6291
Cadaverine	Pearsons_positive	OTU888	0.6271
Cadaverine	Pearsons_positive	OTU892	0.6031
Cadaverine	Pearsons_positive	OTU915	0.6327
Cadaverine	Pearsons_positive	OTU924	0.6270
Cadaverine	Pearsons_positive	OTU934	0.6268
Cadaverine	Pearsons_positive	OTU935	0.6309
Cadaverine	Pearsons_positive	OTU985	0.6324
Cadaverine	Pearsons_positive	OTU990	0.6296
Cadaverine	Pearsons_positive	OTU1013	0.6296
Cadaverine	Pearsons_positive	OTU1025	0.6293
Cadaverine	Pearsons_positive	OTU1026	0.6327
Cadaverine	Pearsons_positive	OTU1030	0.6317
Cadaverine	Pearsons_positive	OTU1034	0.6293
Cadaverine	Pearsons_positive	OTU1038	0.6297
Cadaverine	Pearsons_positive	OTU1050	0.6326
Cadaverine	Pearsons_positive	OTU1052	0.6286
Cadaverine	Pearsons_positive	OTU1053	0.6073
Cadaverine	Pearsons_positive	OTU1067	0.6310
Cadaverine	Pearsons_positive	OTU1090	0.6242
Cadaverine	Pearsons_positive	OTU1095	0.6263
Cadaverine	Pearsons_positive	OTU1103	0.6327
Cadaverine	Pearsons_positive	OTU1111	0.6319
Cadaverine	Pearsons_positive	OTU1141	0.6245
Cadaverine	Pearsons_positive	OTU1164	0.6302
Cadaverine	Pearsons_positive	OTU1177	0.6322
Cadaverine	Pearsons_positive	OTU1178	0.6226
Cadaverine	Pearsons_positive	OTU1215	0.6327
Cadaverine	Pearsons_positive	OTU1246	0.6324
Cadaverine	Pearsons_positive	OTU1249	0.6303
Cadaverine	Pearsons_positive	OTU1274	0.6233
Cadaverine	Pearsons_positive	OTU1279	0.6325
Cadaverine	Pearsons_positive	OTU1286	0.6325
Cadaverine	Pearsons_positive	OTU1289	0.6305
Cadaverine	Pearsons_positive	OTU1301	0.6233
Cadaverine	Pearsons_positive	OTU1308	0.6324
Cadaverine	Pearsons_positive	OTU1321	0.6286
Cadaverine	Pearsons_positive	OTU1322	0.6211
Cadaverine	Pearsons_positive	OTU1358	0.6319
Cadaverine	Pearsons_positive	OTU1375	0.6021
Cadaverine	Pearsons_positive	OTU1377	0.6309
Cadaverine	Pearsons_positive	OTU1433	0.6328
Cadaverine	Pearsons_positive	OTU1439	0.6312
Cadaverine	Pearsons_positive	OTU1446	0.6328
Cadaverine	Pearsons_positive	OTU1457	0.6312
Cadaverine	Pearsons_positive	OTU1459	0.6328
Cadaverine	Pearsons_positive	OTU1474	0.6238
Cadaverine	Pearsons_positive	OTU1475	0.6238
Cadaverine	Pearsons_positive	OTU1503	0.6327
Cadaverine	Pearsons_positive	OTU1573	0.6164
Cadaverine	Pearsons_positive	OTU1593	0.6316
Cadaverine	Pearsons_positive	OTU1613	0.6286
Cadaverine	Pearsons_positive	OTU1624	0.6326
Cadaverine	Pearsons_positive	OTU1649	0.6269
Cadaverine	Pearsons_positive	OTU1658	0.6115
Cadaverine	Pearsons_positive	OTU1676	0.6318
Cadaverine	Pearsons_positive	OTU1678	0.6318
Cadaverine	Pearsons_positive	OTU1684	0.6319
Cadaverine	Pearsons_positive	OTU1689	0.6324
Cadaverine	Pearsons_positive	OTU1716	0.6320
Cadaverine	Pearsons_positive	OTU1725	0.6320
Cadaverine	Pearsons_positive	OTU1734	0.6245
Cadaverine	Pearsons_positive	OTU1757	0.6320
Cadaverine	Pearsons_positive	OTU1811	0.6319
Cadaverine	Pearsons_positive	OTU1813	0.6314
Cadaverine	Pearsons_positive	OTU1815	0.6314
Cadaverine	Pearsons_positive	OTU1859	0.6314
Cadaverine	Pearsons_positive	OTU1861	0.6322
Cadaverine	Pearsons_positive	OTU1936	0.6161
Cadaverine	Pearsons_positive	OTU1963	0.6303
Cadaverine	Pearsons_positive	OTU2017	0.6148
Cadaverine	Pearsons_positive	OTU2056	0.6286
Cadaverine	Pearsons_positive	OTU2071	0.6286
Cadaverine	Pearsons_positive	OTU2097	0.6326
Cadaverine	Pearsons_positive	OTU2112	0.6086
Cadaverine	Pearsons_positive	OTU2128	0.6326
Cadaverine	Pearsons_positive	OTU2144	0.6286
Cadaverine	Pearsons_positive	OTU2158	0.6326
Cadaverine	Pearsons_positive	OTU2181	0.6323
Cadaverine	Pearsons_positive	OTU2185	0.6326
Cadaverine	Pearsons_positive	OTU2204	0.6328
Cadaverine	Pearsons_positive	OTU2208	0.6328
Cadaverine	Pearsons_positive	OTU2223	0.6249
Cadaverine	Pearsons_positive	OTU2225	0.6328
Cadaverine	Pearsons_positive	OTU2243	0.6258
Cadaverine	Pearsons_positive	OTU2251	0.6328
Cadaverine	Pearsons_positive	OTU2280	0.6328
Cadaverine	Pearsons_positive	OTU2309	0.6328
Cadaverine	Pearsons_positive	OTU2343	0.6328
Cadaverine	Pearsons_positive	OTU2355	0.6249
Cadaverine	Pearsons_positive	OTU2398	0.6323
Cadaverine	Pearsons_positive	OTU2413	0.6327
Cadaverine	Pearsons_positive	OTU2446	0.6327
Cadaverine	Pearsons_positive	OTU2452	0.6327
Cadaverine	Pearsons_positive	OTU2453	0.6211
Cadaverine	Pearsons_positive	OTU2534	0.6201
Cadaverine	Pearsons_positive	OTU2582	0.6327
Cadaverine	Pearsons_positive	OTU2598	0.6327
Cadaverine	Pearsons_positive	OTU2670	0.6319
Cadaverine	Pearsons_positive	OTU2774	0.6323
Cadaverine	Pearsons_positive	OTU2813	0.6324
Cadaverine	Pearsons_positive	OTU2833	0.6128
Cadaverine	Pearsons_positive	OTU2835	0.6324
Cadaverine	Pearsons_positive	OTU2855	0.6324
Cadaverine	Pearsons_positive	OTU2887	0.6128
Cadaverine	Pearsons_positive	OTU2969	0.6314
Cadaverine	Pearsons_positive	OTU3007	0.6313
Cadaverine	Pearsons_positive	OTU3014	0.6314
Cadaverine	Pearsons_positive	OTU3088	0.6314
Cadaverine	Pearsons_positive	OTU3180	0.6314
Cadaverine	Pearsons_positive	OTU3186	0.6307
Cadaverine	Pearsons_positive	OTU3202	0.6173
Cadaverine	Pearsons_positive	OTU3235	0.6314
Cadaverine	Pearsons_positive	OTU3333	0.6314
Cadaverine	Pearsons_positive	OTU3498	0.6286
Cadaverine	Pearsons_positive	OTU3542	0.6286
Cadaverine	Pearsons_positive	OTU3802	0.6286
Cadaverine	Pearsons_positive	OTU3829	0.6278
Cadaverine	Pearsons_positive	OTU3898	0.6286
Cadaverine	Pearsons_positive	OTU3913	0.6285
Cadaverine	Pearsons_positive	OTU4032	0.6201
Cadaverine	Pearsons_positive	OTU4041	0.6211
Cadaverine	Pearsons_positive	OTU4058	0.6209
Cadaverine	Pearsons_positive	OTU4078	0.6211
Cadaverine	Pearsons_positive	OTU4118	0.6211
Cadaverine	Pearsons_positive	OTU4142	0.6211
Cadaverine	Pearsons_positive	OTU4163	0.6211
Cadaverine	Pearsons_positive	OTU4187	0.6211
Cadaverine	Pearsons_positive	OTU4235	0.6211
Cadaverine	Pearsons_positive	OTU4236	0.6211
Cadaverine	Pearsons_positive	OTU4409	0.6211
Cadaverine	Pearsons_positive	OTU4423	0.6211
Cadaverine	Pearsons_positive	OTU4427	0.6209
Cadaverine	Pearsons_positive	OTU4446	0.6211
Cadaverine	Pearsons_positive	OTU4483	0.6209
Cadaverine	Pearsons_positive	OTU4510	0.6211
Cadaverine	Pearsons_positive	OTU4521	0.6211
Cadaverine	Pearsons_positive	OTU4617	0.6211
Cadaverine	Pearsons_positive	OTU4789	0.6211
Cadaverine	Pearsons_positive	OTU4932	0.6209
Cadaverine	Pearsons_positive	OTU4943	0.6211
Cadaverine	Pearsons_positive	OTU5212	0.7265
Galactopyranose	Pearsons_positive	Cholesterol	0.689801421
Glucopyranose	Pearsons_positive	Cholesterol	0.657266889
Inosine	Pearsons_positive	Cholesterol	0.614847194
Inositol-P	Pearsons_positive	Cholesterol	0.646582394
Lanosterol	Pearsons_positive	Cholesterol	0.695674809
Lignoceric_acid	Pearsons_positive	Cholesterol	0.703962253
PyroGlutamate	Pearsons_positive	Cholesterol	0.610159771
Sucrose	Pearsons_positive	Cholesterol	0.632251964
Valine	Pearsons_positive	Cholesterol	0.694659322
Glycerol-3-P	Pearsons_positive	Citrate	0.665289609
Guanine	Pearsons_positive	Citrate	0.758430129
N-Acetyl-Lysine	Pearsons_positive	Citrate	0.688753327
Gluconic_acid-1,5-lactone	Pearsons_positive	Cyclopentanol	0.650858488
Diethanolamine	Pearsons_positive	Dehydroabietic_acid	0.664573042
Docosanoic_acid	Pearsons_positive	Dehydroabietic_acid	0.628251083
Dodecanoic_acid	Pearsons_positive	Dehydroabietic_acid	0.706431939
Eicosanoic_acid	Pearsons_positive	Dehydroabietic_acid	0.640002318
Erucic_acid	Pearsons_positive	Dehydroabietic_acid	0.807717455
Methyl-hexadecanoic_acid	Pearsons_positive	Dehydroabietic_acid	0.687071799
Octadecanoic_acid	Pearsons_positive	Dehydroabietic_acid	0.845453286
Octadecanol	Pearsons_positive	Dehydroabietic_acid	0.796674445
Palmitelaidic_acid	Pearsons_positive	Dehydroabietic_acid	0.919420429
Palmitic_acid	Pearsons_positive	Dehydroabietic_acid	0.782363075
Tetradecanoic_acid	Pearsons_positive	Dehydroabietic_acid	0.865801446
Triethanolamine	Pearsons_positive	Dehydroabietic_acid	0.907626818
Dodecanoic_acid	Pearsons_positive	Diethanolamine	0.617596373
Erucic_acid	Pearsons_positive	Diethanolamine	0.609552561
Heptanoic_acid	Pearsons_positive	Diethanolamine	0.68067452
Octadecanoic_acid	Pearsons_positive	Diethanolamine	0.616171103
Octadecanol	Pearsons_positive	Diethanolamine	0.713170376
Palmitelaidic_acid	Pearsons_positive	Diethanolamine	0.657629561
Palmitic_acid	Pearsons_positive	Diethanolamine	0.606347546
Tetradecanoic_acid	Pearsons_positive	Diethanolamine	0.770321506
Triethanolamine	Pearsons_positive	Diethanolamine	0.657893975
Guanine	Pearsons_positive	Diethyleneglycol	0.687440392
Eicosanoic_acid	Pearsons_positive	Docosanoic_acid	0.771384797
Glycolic_acid	Pearsons_positive	Docosanoic_acid	0.710475143
Lignoceric_acid	Pearsons_positive	Docosanoic_acid	0.817737893
Methyl-hexadecanoic_acid	Pearsons_positive	Docosanoic_acid	0.670282917
Octadecanoic_acid	Pearsons_positive	Docosanoic_acid	0.783087859
Octadecanol	Pearsons_positive	Docosanoic_acid	0.664525498
Palmitelaidic_acid	Pearsons_positive	Docosanoic_acid	0.732579662
Palmitic_acid	Pearsons_positive	Docosanoic_acid	0.746913004
Tetradecanoic_acid	Pearsons_positive	Docosanoic_acid	0.680730609
Triethanolamine	Pearsons_positive	Docosanoic_acid	0.658671335
Tyramine	Pearsons_positive	Docosanoic_acid	0.601539214
Erucic_acid	Pearsons_positive	Dodecanoic_acid	0.740586299
GABA	Pearsons_positive	Dodecanoic_acid	0.797225772
Hydroxyproline	Pearsons_positive	Dodecanoic_acid	0.636291078
Octadecanoic_acid	Pearsons_positive	Dodecanoic_acid	0.624255996
Palmitelaidic_acid	Pearsons_positive	Dodecanoic_acid	0.666331884
Tetradecanoic_acid	Pearsons_positive	Dodecanoic_acid	0.709945488
Triethanolamine	Pearsons_positive	Dodecanoic_acid	0.647514958
Erucic_acid	Pearsons_positive	Eicosanoic_acid	0.705288885
Methyl-hexadecanoic_acid	Pearsons_positive	Eicosanoic_acid	0.777064511
Octadecanoic_acid	Pearsons_positive	Eicosanoic_acid	0.819146535
Palmitelaidic_acid	Pearsons_positive	Eicosanoic_acid	0.736131157
Palmitic_acid	Pearsons_positive	Eicosanoic_acid	0.807038601
Succinate	Pearsons_positive	Eicosanoic_acid	0.642325908
Tetradecanoic_acid	Pearsons_positive	Eicosanoic_acid	0.68394575
Triethanolamine	Pearsons_positive	Eicosanoic_acid	0.648679514
Tyramine	Pearsons_positive	Eicosanoic_acid	0.63345418
Heptadecanoic_acid	Pearsons_positive	Erucic_acid	0.640171996
Methyl-hexadecanoic_acid	Pearsons_positive	Erucic_acid	0.620243781
Octadecanoic_acid	Pearsons_positive	Erucic_acid	0.851462409
Palmitelaidic_acid	Pearsons_positive	Erucic_acid	0.771739821
Palmitic_acid	Pearsons_positive	Erucic_acid	0.846695687
Tetradecanoic_acid	Pearsons_positive	Erucic_acid	0.797794109
Triethanolamine	Pearsons_positive	Erucic_acid	0.828840703
Glucuronic_acid	Pearsons_positive	Erythronic_acid	0.711134657
Gluconic_acid-1,4-lactone	Pearsons_positive	Galactofuranose	0.62639207
Methionine	Pearsons_positive	Galactofuranose	0.634919932
Proline	Pearsons_positive	Galactofuranose	0.653528715
PyroGlutamate	Pearsons_positive	Galactofuranose	0.636781319
Serine	Pearsons_positive	Galactofuranose	0.663376696
Threonine	Pearsons_positive	Galactofuranose	0.652938138
Tyrosine	Pearsons_positive	Galactofuranose	0.661356858
Glucopyranose	Pearsons_positive	Galactopyranose	0.905566109
Inosine	Pearsons_positive	Galactopyranose	0.692009084
Inositol-P	Pearsons_positive	Galactopyranose	0.758248703
Proline	Pearsons_positive	Galactopyranose	0.648372229
PyroGlutamate	Pearsons_positive	Galactopyranose	0.61372613
Ribitol	Pearsons_positive	Galactopyranose	0.725869248
Sucrose	Pearsons_positive	Galactopyranose	0.745218882
Glucose	Pearsons_positive	Galactose	0.708898062
Guanine	Pearsons_positive	Galactose	0.755267125
N-Acetyl-Lysine	Pearsons_positive	Galactose	0.753435219
Gluconic_acid-1,5-lactone	Pearsons_positive	Gluconic_acid	0.661349464
Pentadecanoic_acid	Pearsons_positive	Gluconic_acid-1,4-lactone	0.614691253
Inositol,scyllo-	Pearsons_positive	Glucopyranose	0.639229242
Inositol-P	Pearsons_positive	Glucopyranose	0.885236294
Panthotenic_acid	Pearsons_positive	Glucopyranose	0.723173675
Proline	Pearsons_positive	Glucopyranose	0.679896523
PyroGlutamate	Pearsons_positive	Glucopyranose	0.631900192
Sucrose	Pearsons_positive	Glucopyranose	0.744953169
Threonine	Pearsons_positive	Glucopyranose	0.61296156
Guanine	Pearsons_positive	Glucose	0.628346816
N-Acetyl-Lysine	Pearsons_positive	Glucose	0.651217847
Inositol,scyllo-	Pearsons_positive	Glucuronic_acid	0.802447921
Phosphate	Pearsons_positive	Glucuronic_acid	0.63297538
Lactate	Pearsons_positive	Glutamate	0.608092018
Sedoheptulose	Pearsons_positive	Glutamate	0.673917766
Heptanoic_acid	Pearsons_positive	Glutarate	0.612152612
Glycine	Pearsons_positive	Glycerin	0.673967853
Inositol,myo-	Pearsons_positive	Glycerin	0.708778246
Inositol-P	Pearsons_positive	Glycerin	0.660112316
Lignoceric_acid	Pearsons_positive	Glycerin	0.63185517
Lysine	Pearsons_positive	Glycerin	0.758444587
N-Acetyl-serine	Pearsons_positive	Glycerin	0.607824632
Proline	Pearsons_positive	Glycerin	0.748730778
Serine	Pearsons_positive	Glycerin	0.755440107
Spermidine	Pearsons_positive	Glycerin	0.761249712
Threonine	Pearsons_positive	Glycerin	0.841479813
Tryptophan	Pearsons_positive	Glycerin	0.709849315
Tyrosine	Pearsons_positive	Glycerin	0.787043921
Glycerol-3-P	Pearsons_positive	Glycerol-2-P	0.614235407
Guanine	Pearsons_positive	Glycerol-2-P	0.611494519
Inositol,myo-	Pearsons_positive	Glycerol-2-P	0.726926902
Isoleucine	Pearsons_positive	Glycerol-2-P	0.673453054
Leucine	Pearsons_positive	Glycerol-2-P	0.76031157
Methionine	Pearsons_positive	Glycerol-2-P	0.705729396
N-Acetyl-Lysine	Pearsons_positive	Glycerol-2-P	0.701051455
Proline	Pearsons_positive	Glycerol-2-P	0.712538386
Ribose	Pearsons_positive	Glycerol-2-P	0.728529083
Sedoheptulose	Pearsons_positive	Glycerol-2-P	0.634910981
Serine	Pearsons_positive	Glycerol-2-P	0.707658439
Spermidine	Pearsons_positive	Glycerol-2-P	0.614925425
Threonine	Pearsons_positive	Glycerol-2-P	0.669267547
Tyrosine	Pearsons_positive	Glycerol-2-P	0.712628914
Guanine	Pearsons_positive	Glycerol-3-P	0.629681449
Inositol,myo-	Pearsons_positive	Glycerol-3-P	0.630015365
Inositol,scyllo-	Pearsons_positive	Glycine	0.651547601
Lysine	Pearsons_positive	Glycine	0.693016706
N-AcetylGlutamate	Pearsons_positive	Glycine	0.845193282
Phenylalanine	Pearsons_positive	Glycine	0.623299911
Sedoheptulose	Pearsons_positive	Glycine	0.608644595
Serine	Pearsons_positive	Glycine	0.741613695
Sorbitol	Pearsons_positive	Glycine	0.672039756
Threonine	Pearsons_positive	Glycine	0.732814027
Tryptophan	Pearsons_positive	Glycine	0.670174814
Tyrosine	Pearsons_positive	Glycine	0.727618312
Uric_acid	Pearsons_positive	Glycine	0.606115712
Octadecanoic_acid	Pearsons_positive	Glycolic_acid	0.633663512
Palmitic_acid	Pearsons_positive	Glycolic_acid	0.647321535
Tetradecanoic_acid	Pearsons_positive	Glycolic_acid	0.695592149
Triethanolamine	Pearsons_positive	Glycolic_acid	0.671641768
Isoleucine	Pearsons_positive	Guanine	0.642969472
N-Acetyl-Lysine	Pearsons_positive	Guanine	0.824680507
Octadecanoic_acid	Pearsons_positive	Heptadecanoic_acid	0.628745898
Palmitelaidic_acid	Pearsons_positive	Heptadecanoic_acid	0.623436379
Palmitic_acid	Pearsons_positive	Heptadecanoic_acid	0.682748063
Sucrose	Pearsons_positive	Heptadecanoic_acid	0.614122366
Ribose-5-P	Pearsons_positive	Heptanoic_acid	0.727075832
Tyramine	Pearsons_positive	Heptanoic_acid	0.675309212
Ribitol	Pearsons_positive	Inosine	0.652740543
Sucrose	Pearsons_positive	Inosine	0.698468199
Mannitol	Pearsons_positive	Inositol,muco-	0.662400898
Methyl-inositol	Pearsons_positive	Inositol,muco-	0.791313119
Urea	Pearsons_positive	Inositol,muco-	0.743694767
Lysine	Pearsons_positive	Inositol,myo-	0.768886466
N-Acetyl-Lysine	Pearsons_positive	Inositol,myo-	0.706980195
Phosphate	Pearsons_positive	Inositol,myo-	0.627861647
Proline	Pearsons_positive	Inositol,myo-	0.763524269
Ribose	Pearsons_positive	Inositol,myo-	0.767821307
Serine	Pearsons_positive	Inositol,myo-	0.853351073
Spermidine	Pearsons_positive	Inositol,myo-	0.711616842
Threonine	Pearsons_positive	Inositol,myo-	0.841435089
Tryptophan	Pearsons_positive	Inositol,myo-	0.612084525
Tyrosine	Pearsons_positive	Inositol,myo-	0.683916443
Valine	Pearsons_positive	Inositol,myo-	0.641185705
Inositol-P	Pearsons_positive	Inositol,scyllo-	0.718978423
Sorbitol	Pearsons_positive	Inositol,scyllo-	0.618380626
Tyrosine	Pearsons_positive	Inositol,scyllo-	0.605526055
Lignoceric_acid	Pearsons_positive	Inositol-P	0.603142766
Panthotenic_acid	Pearsons_positive	Inositol-P	0.801577007
Proline	Pearsons_positive	Inositol-P	0.762594364
PyroGlutamate	Pearsons_positive	Inositol-P	0.662266346
Pyruvic_acid	Pearsons_positive	Inositol-P	0.744198664
Threonine	Pearsons_positive	Inositol-P	0.719141256
Leucine	Pearsons_positive	Isoleucine	0.769458852
Methionine	Pearsons_positive	Isoleucine	0.694397094
N-Acetyl-Lysine	Pearsons_positive	Isoleucine	0.761584714
N-Acetyl-serine	Pearsons_positive	Isoleucine	0.614820499
Uracil	Pearsons_positive	Isoleucine	0.722477014
Methionine	Pearsons_positive	Leucine	0.894244726
N-Acetyl-Lysine	Pearsons_positive	Leucine	0.722872457
N-Acetyl-serine	Pearsons_positive	Leucine	0.633493638
Sedoheptulose	Pearsons_positive	Leucine	0.709137471
Serine	Pearsons_positive	Leucine	0.723011251
Tryptophan	Pearsons_positive	Leucine	0.643861914
Tyrosine	Pearsons_positive	Leucine	0.810677764
Uracil	Pearsons_positive	Leucine	0.708294065
Threonine	Pearsons_positive	Lignoceric_acid	0.623164747
N-Acetyl-Lysine	Pearsons_positive	Lysine	0.604722819
N-Acetyl-serine	Pearsons_positive	Lysine	0.669945154
Phenylalanine	Pearsons_positive	Lysine	0.688760646
Serine	Pearsons_positive	Lysine	0.784596789
Spermidine	Pearsons_positive	Lysine	0.641475433
Threonine	Pearsons_positive	Lysine	0.783307988
Tryptophan	Pearsons_positive	Lysine	0.696334836
Tyrosine	Pearsons_positive	Lysine	0.661175047
Uric_acid	Pearsons_positive	Lysine	0.615579033
Valine	Pearsons_positive	Lysine	0.60984111
Valine	Pearsons_positive	Maltose	0.780951261
Pyrophosphate	Pearsons_positive	Mannitol	0.698246798
N-Acetyl-Lysine	Pearsons_positive	Methionine	0.689619283
N-Acetyl-serine	Pearsons_positive	Methionine	0.697172439
Sedoheptulose	Pearsons_positive	Methionine	0.683055392
Serine	Pearsons_positive	Methionine	0.785899732
Spermidine	Pearsons_positive	Methionine	0.626045973
Tryptophan	Pearsons_positive	Methionine	0.693038906
Tyrosine	Pearsons_positive	Methionine	0.834415066
Uracil	Pearsons_positive	Methionine	0.647979931
Octadecanoic_acid	Pearsons_positive	Methyl-hexadecanoic_acid	0.87331989
Octadecanol	Pearsons_positive	Methyl-hexadecanoic_acid	0.707461602
Palmitelaidic_acid	Pearsons_positive	Methyl-hexadecanoic_acid	0.692427834
Palmitic_acid	Pearsons_positive	Methyl-hexadecanoic_acid	0.817799295
Succinate	Pearsons_positive	Methyl-hexadecanoic_acid	0.731968578
Tetradecanoic_acid	Pearsons_positive	Methyl-hexadecanoic_acid	0.716228845
Triethanolamine	Pearsons_positive	Methyl-hexadecanoic_acid	0.64844312
Tyramine	Pearsons_positive	Methyl-hexadecanoic_acid	0.826310286
Urea	Pearsons_positive	Methyl-inositol	0.722740888
Pyrophosphate	Pearsons_positive	Monomethylphosphate	0.671879415
Sedoheptulose	Pearsons_positive	N-AcetylGlutamate	0.613718476
N-Acetyl-serine	Pearsons_positive	N-Acetyl-Lysine	0.695384592
Serine	Pearsons_positive	N-Acetyl-Lysine	0.744304256
Uracil	Pearsons_positive	N-Acetyl-Lysine	0.665893408
Serine	Pearsons_positive	N-Acetyl-serine	0.774965053
Spermidine	Pearsons_positive	N-Acetyl-serine	0.644976737
Tryptophan	Pearsons_positive	N-Acetyl-serine	0.669535143
Tyrosine	Pearsons_positive	N-Acetyl-serine	0.695824327
Panthotenic_acid	Pearsons_positive	Nicotinic_acid	0.774983265
Ribose	Pearsons_positive	Nicotinic_acid	0.622453459
Spermidine	Pearsons_positive	Nicotinic_acid	0.624879078
Uric_acid	Pearsons_positive	Nicotinic_acid	0.712072477
Octadecanol	Pearsons_positive	Octadecanoic_acid	0.82161069
Palmitelaidic_acid	Pearsons_positive	Octadecanoic_acid	0.852082592
Palmitic_acid	Pearsons_positive	Octadecanoic_acid	0.961498667
Succinate	Pearsons_positive	Octadecanoic_acid	0.614763291
Tetradecanoic_acid	Pearsons_positive	Octadecanoic_acid	0.874031788
Triethanolamine	Pearsons_positive	Octadecanoic_acid	0.839597513
Tyramine	Pearsons_positive	Octadecanoic_acid	0.714254903
Palmitelaidic_acid	Pearsons_positive	Octadecanol	0.822707477
Palmitic_acid	Pearsons_positive	Octadecanol	0.77984192
Tetradecanoic_acid	Pearsons_positive	Octadecanol	0.77735965
Triethanolamine	Pearsons_positive	Octadecanol	0.75906769
Tyramine	Pearsons_positive	Octadecanol	0.606253916
Pyrophosphate	Pearsons_positive	Ornithine	0.615607303
Palmitic_acid	Pearsons_positive	Palmitelaidic_acid	0.790440611
Tetradecanoic_acid	Pearsons_positive	Palmitelaidic_acid	0.819315269
Triethanolamine	Pearsons_positive	Palmitelaidic_acid	0.861964454
Tetradecanoic_acid	Pearsons_positive	Palmitic_acid	0.848624243
Triethanolamine	Pearsons_positive	Palmitic_acid	0.816469529
Tyramine	Pearsons_positive	Palmitic_acid	0.663285126
Uric_acid	Pearsons_positive	Phenylalanine	0.711457703
PyroGlutamate	Pearsons_positive	Proline	0.818505288
Ribose	Pearsons_positive	Proline	0.761384613
Serine	Pearsons_positive	Proline	0.777986211
Threonine	Pearsons_positive	Proline	0.902500893
Tryptophan	Pearsons_positive	Proline	0.669721133
Tyrosine	Pearsons_positive	Proline	0.731523139
Valine	Pearsons_positive	Proline	0.625671184
Threonine	Pearsons_positive	PyroGlutamate	0.721469515
Valine	Pearsons_positive	PyroGlutamate	0.61216198
Valine	Pearsons_positive	Ribitol	0.720342366
Serine	Pearsons_positive	Ribose	0.734275621
Spermidine	Pearsons_positive	Ribose	0.650621037
Threonine	Pearsons_positive	Ribose	0.793588329
Tyrosine	Pearsons_positive	Ribose	0.606824154
Tyrosine	Pearsons_positive	Sedoheptulose	0.681849775
Spermidine	Pearsons_positive	Serine	0.721020337
Threonine	Pearsons_positive	Serine	0.873136839
Tryptophan	Pearsons_positive	Serine	0.785663103
Tyrosine	Pearsons_positive	Serine	0.876236689
Threonine	Pearsons_positive	Spermidine	0.665228294
Tyrosine	Pearsons_positive	Spermidine	0.697755003
Tyramine	Pearsons_positive	Succinate	0.720714252
Triethanolamine	Pearsons_positive	Tetradecanoic_acid	0.877467293
Tyramine	Pearsons_positive	Tetradecanoic_acid	0.63614609
Tryptophan	Pearsons_positive	Threonine	0.767497946
Tyrosine	Pearsons_positive	Threonine	0.808751049
Valine	Pearsons_positive	Threonine	0.672563115
Tyrosine	Pearsons_positive	Tryptophan	0.863565703
Time_since_last_douche	Pearsons_negative	11-Octadecenoic_acid	-0.4048
Time_since_last_douche	Pearsons_negative	2(5H)-Furanone	-0.4611
2-Aminoadipic_acid	Pearsons_negative	Time_since_last_douche	-0.7743
2-Methyl-2,3-hydroxypropanoic_acid	Pearsons_negative	Time_since_last_douche	-0.4370
2-Methyl-2-hydroxybutanoic_acid	Pearsons_negative	Time_since_last_douche	-0.6186
9,12-Octadecadienoic_acid	Pearsons_negative	Time_since_last_douche	-0.5289
Time_since_last_douche	Pearsons_negative	9-Octadecenoic_acid	-0.4590
Time_since_last_douche	Pearsons_negative	Acetic_acid	-0.6063
a-Glycerophosphorylglycerol	Pearsons_negative	Time_since_last_douche	-0.4350
Time_since_last_douche	Pearsons_negative	Aspartic_acid	-0.4141
Time_since_last_douche	Pearsons_negative	Cholesterol	-0.5554
Time_since_last_douche	Pearsons_negative	Dehydroabietic_acid	-0.4443
Docosanoic_acid	Pearsons_negative	Time_since_last_douche	-0.4795
Time_since_last_douche	Pearsons_negative	Dodecanoic_acid	-0.4947
Eicosanoic_acid	Pearsons_negative	Time_since_last_douche	-0.4022
Erucic_acid	Pearsons_negative	Time_since_last_douche	-0.4528
Erythritol	Pearsons_negative	Time_since_last_douche	-0.4611
Fumaric_acid	Pearsons_negative	Time_since_last_douche	-0.5734
GABA	Pearsons_negative	Time_since_last_douche	-0.4197
Time_since_last_douche	Pearsons_negative	Galactopyranose	-0.4444
Glucoheptulose	Pearsons_negative	Time_since_last_douche	-0.4114
Glycerol-2-P	Pearsons_negative	Time_since_last_douche	-0.5644
Time_since_last_douche	Pearsons_negative	Glycerol-3-P	-0.4742
Heptadecanoic_acid	Pearsons_negative	Time_since_last_douche	-0.4785
Homoserine	Pearsons_negative	Time_since_last_douche	-0.4765
Time_since_last_douche	Pearsons_negative	Inositol,myo-	-0.5588
Inositol,scyllo-	Pearsons_negative	Time_since_last_douche	-0.5198
Inositol-P	Pearsons_negative	Time_since_last_douche	-0.4568
Lanosterol	Pearsons_negative	Time_since_last_douche	-0.4218
Lignoceric_acid	Pearsons_negative	Time_since_last_douche	-0.4327
Mannose-6-P	Pearsons_negative	Time_since_last_douche	-0.4198
Time_since_last_douche	Pearsons_negative	Methionine	-0.4191
Methyl-hexadecanoic_acid	Pearsons_negative	Time_since_last_douche	-0.4202
Monomethylphosphate	Pearsons_negative	Time_since_last_douche	-0.4274
Nonanoic_acid	Pearsons_negative	Time_since_last_douche	-0.6807
Time_since_last_douche	Pearsons_negative	Octadecanoic_acid	-0.4606
Octadecanol	Pearsons_negative	Time_since_last_douche	-0.4506
Palmitelaidic_acid	Pearsons_negative	Time_since_last_douche	-0.4649
Time_since_last_douche	Pearsons_negative	Palmitic_acid	-0.4601
Time_since_last_douche	Pearsons_negative	Phenylalanine	-0.4380
Time_since_last_douche	Pearsons_negative	Phosphate	-0.5077
Pyrrole-2-carboxylic_acid	Pearsons_negative	Time_since_last_douche	-0.4528
Time_since_last_douche	Pearsons_negative	Pyruvic_acid	-0.4114
Spermidine	Pearsons_negative	Time_since_last_douche	-0.4182
Time_since_last_douche	Pearsons_negative	Succinic_acid	-0.5788
Sucrose	Pearsons_negative	Time_since_last_douche	-0.5165
Time_since_last_douche	Pearsons_negative	Tetradecanoic_acid	-0.4331
Tetradecanol	Pearsons_negative	Time_since_last_douche	-0.4574
Time_since_last_douche	Pearsons_negative	Triethanolamine	-0.4469
Tryptophan	Pearsons_negative	Time_since_last_douche	-0.4472
Time_since_last_douche	Pearsons_negative	Tyramine	-0.5503
Time_since_last_douche	Pearsons_negative	Tyrosine	-0.5635
Xylitol	Pearsons_negative	Time_since_last_douche	-0.4468
Gemella	Pearsons_negative	Time_since_last_douche	-0.4216
Mobiluncus	Pearsons_negative	Time_since_last_douche	-0.4283
Mycoplasma	Pearsons_negative	Time_since_last_douche	-0.4414
Pseudomonas	Pearsons_negative	Time_since_last_douche	-0.4714
Allisonella	Pearsons_negative	Time_since_last_douche	-0.4194
MetabotypeI	Pearsons_negative	Time_since_last_douche	-0.4507
BV1	Pearsons_negative	Time_since_last_douche	-0.4507
Time_since_last_douche	Pearsons_negative	Days_since_period	-0.6846
Bath_freq	Pearsons_negative	Time_since_last_douche	-0.4042
White	Pearsons_negative	Time_since_last_douche	-0.4296
P_prgnancy	Pearsons_negative	Time_since_last_douche	-0.6423
Times_preg	Pearsons_negative	Time_since_last_douche	-0.5820
Vaginal_sex_freq(month)	Pearsons_negative	Time_since_last_douche	-0.5431
Biotype_II	Pearsons_negative	Time_since_last_douche	-0.4927
Otu519	Pearsons_negative	Time_since_last_douche	-0.4252
Otu388	Pearsons_negative	Time_since_last_douche	-0.4541
Otu403	Pearsons_negative	Time_since_last_douche	-0.4664
Otu1488	Pearsons_negative	Time_since_last_douche	-0.4664
Otu4737	Pearsons_negative	Time_since_last_douche	-0.4296
Otu5306	Pearsons_negative	Time_since_last_douche	-0.4664
1-Methyl-4-hydroxy-1H-imidazol-2-amine	Pearsons_negative	Putrescine	-0.475199187
Ethanolamine	Pearsons_negative	Putrescine	-0.410523242
Glucose	Pearsons_negative	Putrescine	-0.404805632
Glutamate	Pearsons_negative	Putrescine	-0.490753916
Lactate	Pearsons_negative	Putrescine	-0.481947917
Malate	Pearsons_negative	Putrescine	-0.4816203
N-Acetyl-serine	Pearsons_negative	Putrescine	-0.410410111
Vaginal_sex_freq(month)	Pearsons_negative	Time_since_sex	-0.445382575
Arabitol	Pearsons_negative	Vaginal_sex_freq(month)	-0.424659122
Xylitol	Pearsons_negative	Vaginal_sex_freq(month)	-0.41053085
Cholesterol	Pearsons_negative	Vaginal_sex_freq(week)	-0.416095365
Galactofuranose	Pearsons_negative	Vaginal_sex_freq(week)	-0.406947156
L.gasseri	Pearsons_negative	L.crispatus	-0.455620952
Ethanolamine	Pearsons_negative	Dialister	-0.439015694
Glutamate	Pearsons_negative	Dialister	-0.40501871
Lactate	Pearsons_negative	Dialister	-0.476506061
Glutamate	Pearsons_negative	Gardnerella	-0.401680946
Glutamate	Pearsons_negative	Atopobium	-0.542043787
Inosine	Pearsons_negative	Atopobium	-0.412322903
Lactate	Pearsons_negative	Atopobium	-0.54201937
N-AcetylGlutamate	Pearsons_negative	Atopobium	-0.416587356
Glutamate	Pearsons_negative	Ureaplasma	-0.474097986
Lactate	Pearsons_negative	Sneathia	-0.414658782
Lactate	Pearsons_negative	Prevotella	-0.441128347
Glutamate	Pearsons_negative	Aerococcus	-0.4304064
Lactate	Pearsons_negative	Peptostreptococcus	-0.420395398
Ethanolamine	Pearsons_negative	Hallella	-0.43504352
Lactate	Pearsons_negative	Mobiluncus	-0.41105336
1-Methyl-4-hydroxy-1H-imidazol-2-amine	Pearsons_negative	Enterococcus	-0.448783147
Lactobacillus	Pearsons_negative	Chryseobacterium	-0.420766199
1,3-Dihydroisobenzofuran	Pearsons_negative	Lactobacillus	-0.492988423
2(5H)-Furanone	Pearsons_negative	Lactobacillus	-0.449165475
2-Hydroxy-3-methyl-2-Cyclopenten-1-one	Pearsons_negative	Lactobacillus	-0.415023542
2-Methylbenzoic_acid	Pearsons_negative	Lactobacillus	-0.443040655
3,4,5-Trihydroxypentanoic_acid	Pearsons_negative	Lactobacillus	-0.486798079
b-PhenylLactate	Pearsons_negative	Lactobacillus	-0.415397563
Docosanoic_acid	Pearsons_negative	Lactobacillus	-0.415003858
Glucopyranose	Pearsons_negative	Lactobacillus	-0.404536783
Glycolic_acid	Pearsons_negative	Lactobacillus	-0.470781254
Inositol,muco-	Pearsons_negative	Lactobacillus	-0.406189038
Inositol,scyllo-	Pearsons_negative	Lactobacillus	-0.504781294
Lignoceric_acid	Pearsons_negative	Lactobacillus	-0.461466891
Methyl-inositol	Pearsons_negative	Lactobacillus	-0.429622871
Panthotenic_acid	Pearsons_negative	Lactobacillus	-0.477896042
Hydroxylamine	Pearsons_negative	1,2-Propanediol	-0.500809747
Hydroxylamine	Pearsons_negative	1,2-Propanediol,2-acetate	-0.428036897
Hydroxylamine	Pearsons_negative	1,3-Dihydroisobenzofuran	-0.546246203
Hydroxylamine	Pearsons_negative	1,4-Dimethyldioxane	-0.430826596
a,4-Hydroxybenzenepropanoic_acid	Pearsons_negative	1-Hydroxy-2-Propanone	-0.499453449
Hydroxylamine	Pearsons_negative	1-Hydroxy-2-Propanone	-0.491051707
2-Methyl-2-hydroxybutanoic_acid	Pearsons_negative	1-Methyl-4-hydroxy-1H-imidazol-2-amine	-0.475365476
Diethanolamine	Pearsons_negative	1-Methyl-4-hydroxy-1H-imidazol-2-amine	-0.459903319
Heptanoic_acid	Pearsons_negative	1-Methyl-4-hydroxy-1H-imidazol-2-amine	-0.413066192
Hydroxylamine	Pearsons_negative	1-Methyl-4-hydroxy-1H-imidazol-2-amine	-0.490089214
Butylamine	Pearsons_negative	1-Methyl-beta-D-galactopyranoside	-0.432842103
Hydroxylamine	Pearsons_negative	1-Methyl-beta-D-galactopyranoside	-0.451958967
Butylamine	Pearsons_negative	1-Monohexadecanoylglycerol	-0.455100857
Hydroxylamine	Pearsons_negative	1-Monohexadecanoylglycerol	-0.452403802
a,4-Hydroxybenzenepropanoic_acid	Pearsons_negative	1-Monooctadecanoylglycerol	-0.411779994
a-Hydroxybenzenepropanoic_acid	Pearsons_negative	1-Monooctadecanoylglycerol	-0.4163665
Butylamine	Pearsons_negative	1-Monooctadecanoylglycerol	-0.590253319
Hydroxylamine	Pearsons_negative	1-Monooctadecanoylglycerol	-0.538766231
3-Methyl-2-hydroxybutanoic_acid	Pearsons_negative	2-Aminoadipic_acid	-0.409080747
3,4,5-Trihydroxypentanoic_acid	Pearsons_negative	2-Aminoethylphosphate	-0.417695064
Hydroxylamine	Pearsons_negative	2-Aminoethylphosphate	-0.48087468
a,4-Hydroxybenzenepropanoic_acid	Pearsons_negative	2-Desoxy-pentos-3-ulose	-0.460962717
Hydroxylamine	Pearsons_negative	2-Desoxy-pentos-3-ulose	-0.428724038
a,4-Hydroxybenzenepropanoic_acid	Pearsons_negative	2-Hydroxy-3-methyl-2-Cyclopenten-1-one	-0.403277466
a,4-Hydroxybenzenepropanoic_acid	Pearsons_negative	2-Hydroxy-gamma-butyrolactone	-0.403054536
a-Hydroxybenzenepropanoic_acid	Pearsons_negative	2-Methyl-2,3-hydroxypropanoic_acid	-0.461326175
b-Alanine	Pearsons_negative	2-Methyl-2,3-hydroxypropanoic_acid	-0.489582476
Isoleucine	Pearsons_negative	2-Methyl-2,3-hydroxypropanoic_acid	-0.468182627
Leucine	Pearsons_negative	2-Methyl-2,3-hydroxypropanoic_acid	-0.426154761
N-Acetyl-Lysine	Pearsons_negative	2-Methyl-2,3-hydroxypropanoic_acid	-0.415759787
Ethanolamine	Pearsons_negative	2-Methyl-2-hydroxybutanoic_acid	-0.549939593
Glucose	Pearsons_negative	2-Methyl-2-hydroxybutanoic_acid	-0.445420115
Glutamate	Pearsons_negative	2-Methyl-2-hydroxybutanoic_acid	-0.448125265
Malate	Pearsons_negative	2-Methyl-2-hydroxybutanoic_acid	-0.608720629
3-Methyl-2-hydroxybutanoic_acid	Pearsons_negative	2-Methylbenzoic_acid	-0.453669471
3-Methyl-2-hydroxypentanoic_acid	Pearsons_negative	2-Methylbenzoic_acid	-0.453752613
a,4-Hydroxybenzenepropanoic_acid	Pearsons_negative	2-Methylbenzoic_acid	-0.457987878
a-Hydroxybenzenepropanoic_acid	Pearsons_negative	2-Methylbenzoic_acid	-0.586843864
Hydroxylamine	Pearsons_negative	2-Methylbenzoic_acid	-0.492277563
Butylamine	Pearsons_negative	2-O-Glycerol-beta-D-galactopyranoside	-0.413731968
Hydroxylamine	Pearsons_negative	2-O-Glycerol-beta-D-galactopyranoside	-0.462277829
Glucose	Pearsons_negative	3,4,5-Trihydroxypentanoic_acid	-0.412671848
Inosine	Pearsons_negative	3,4,5-Trihydroxypentanoic_acid	-0.447409652
3-Methyl-3-hydroxybutanoic_acid	Pearsons_negative	3-Methyl-2-hydroxybutanoic_acid	-0.441805014
Arabitol	Pearsons_negative	3-Methyl-2-hydroxybutanoic_acid	-0.469493654
Aspartate	Pearsons_negative	3-Methyl-2-hydroxybutanoic_acid	-0.435018538
Glucose	Pearsons_negative	3-Methyl-2-hydroxybutanoic_acid	-0.421634705
Glutamate	Pearsons_negative	3-Methyl-2-hydroxybutanoic_acid	-0.551617281
3-Methyl-3-hydroxybutanoic_acid	Pearsons_negative	3-Methyl-2-hydroxypentanoic_acid	-0.447619451
Glutamate	Pearsons_negative	3-Methyl-2-hydroxypentanoic_acid	-0.491684418
Lactate	Pearsons_negative	3-Methyl-2-hydroxypentanoic_acid	-0.451138498
a,4-Hydroxybenzenepropanoic_acid	Pearsons_negative	3-Methyl-3-hydroxybutanoic_acid	-0.598141168
Adenine	Pearsons_negative	3-Methyl-3-hydroxybutanoic_acid	-0.537989515
a-Hydroxybenzenepropanoic_acid	Pearsons_negative	3-Methyl-3-hydroxybutanoic_acid	-0.535878996
Glucoheptulose	Pearsons_negative	3-Methyl-3-hydroxybutanoic_acid	-0.556219197
Hydroxylamine	Pearsons_negative	3-Methyl-3-hydroxybutanoic_acid	-0.555500381
Uric_acid	Pearsons_negative	3-Methyl-3-hydroxybutanoic_acid	-0.40942902
a,4-Hydroxybenzenepropanoic_acid	Pearsons_negative	3-Phosphoglycerate	-0.459675917
Butylamine	Pearsons_negative	3-Phosphoglycerate	-0.475650257
Hydroxylamine	Pearsons_negative	3-Phosphoglycerate	-0.546245963
a,4-Hydroxybenzenepropanoic_acid	Pearsons_negative	3-Pyridinecarboxamide	-0.428912219
Hydroxylamine	Pearsons_negative	3-Pyridinecarboxamide	-0.570722144
Adenosine	Pearsons_negative	4-Methylbenzaldehyde	-0.450829521
a,4-Hydroxybenzenepropanoic_acid	Pearsons_negative	5-Alpha-Cholestan-3-ol	-0.461812783
Butylamine	Pearsons_negative	5-Alpha-Cholestan-3-ol	-0.446104013
Hydroxylamine	Pearsons_negative	5-Alpha-Cholestan-3-ol	-0.465411533
Butylamine	Pearsons_negative	9,12-Octadecadienoic_acid	-0.458495997
Acetic_acid	Pearsons_negative	a,4-Hydroxybenzenepropanoic_acid	-0.429744981
Alanine	Pearsons_negative	a,4-Hydroxybenzenepropanoic_acid	-0.422298734
Arabitol	Pearsons_negative	a,4-Hydroxybenzenepropanoic_acid	-0.591967635
b-PhenylLactate	Pearsons_negative	a,4-Hydroxybenzenepropanoic_acid	-0.402661277
Cholesterol	Pearsons_negative	a,4-Hydroxybenzenepropanoic_acid	-0.453569244
Cyclopentanol	Pearsons_negative	a,4-Hydroxybenzenepropanoic_acid	-0.487031072
Erucic_acid	Pearsons_negative	a,4-Hydroxybenzenepropanoic_acid	-0.401393348
Fructose-6-P	Pearsons_negative	a,4-Hydroxybenzenepropanoic_acid	-0.589074737
Galactopyranose	Pearsons_negative	a,4-Hydroxybenzenepropanoic_acid	-0.420972689
Glucose	Pearsons_negative	a,4-Hydroxybenzenepropanoic_acid	-0.458241826
Glucose-6-P	Pearsons_negative	a,4-Hydroxybenzenepropanoic_acid	-0.428340253
Pentadecanoic_acid	Pearsons_negative	a,4-Hydroxybenzenepropanoic_acid	-0.496391792
Phosphate	Pearsons_negative	a,4-Hydroxybenzenepropanoic_acid	-0.423074768
PyroGlutamate	Pearsons_negative	a,4-Hydroxybenzenepropanoic_acid	-0.440990039
Pyrrole-2-carboxylic_acid	Pearsons_negative	a,4-Hydroxybenzenepropanoic_acid	-0.468090561
Sucrose	Pearsons_negative	a,4-Hydroxybenzenepropanoic_acid	-0.484233282
Threonic_acid	Pearsons_negative	a,4-Hydroxybenzenepropanoic_acid	-0.438737987
Hydroxylamine	Pearsons_negative	Acetic_acid	-0.440410602
Cyclopentanol	Pearsons_negative	Adenine	-0.472121324
Fructose-6-P	Pearsons_negative	Adenine	-0.415286675
Gluconic_acid-1,5-lactone	Pearsons_negative	Adenine	-0.475202794
Homoserine	Pearsons_negative	Adenine	-0.432048716
Hydroxylamine	Pearsons_negative	a-Glycerophosphorylglycerol	-0.465872498
Arabitol	Pearsons_negative	a-Hydroxybenzenepropanoic_acid	-0.499647827
a-Tocopherolacetic_acid	Pearsons_negative	a-Hydroxybenzenepropanoic_acid	-0.468155184
Benzoic_acid	Pearsons_negative	a-Hydroxybenzenepropanoic_acid	-0.502982762
b-PhenylLactate	Pearsons_negative	a-Hydroxybenzenepropanoic_acid	-0.406661347
Cholesterol	Pearsons_negative	a-Hydroxybenzenepropanoic_acid	-0.467893459
Docosanoic_acid	Pearsons_negative	a-Hydroxybenzenepropanoic_acid	-0.49109543
Erucic_acid	Pearsons_negative	a-Hydroxybenzenepropanoic_acid	-0.407551533
Glycolic_acid	Pearsons_negative	a-Hydroxybenzenepropanoic_acid	-0.513347021
Homoserine	Pearsons_negative	a-Hydroxybenzenepropanoic_acid	-0.436946346
Lanosterol	Pearsons_negative	a-Hydroxybenzenepropanoic_acid	-0.46414068
Lignoceric_acid	Pearsons_negative	a-Hydroxybenzenepropanoic_acid	-0.482877635
Monomethylphosphate	Pearsons_negative	a-Hydroxybenzenepropanoic_acid	-0.516911841
Palmitic_acid	Pearsons_negative	a-Hydroxybenzenepropanoic_acid	-0.415918233
Pentadecanoic_acid	Pearsons_negative	a-Hydroxybenzenepropanoic_acid	-0.471974269
Pyrrole-2-carboxylic_acid	Pearsons_negative	a-Hydroxybenzenepropanoic_acid	-0.502165633
Triethanolamine	Pearsons_negative	a-Hydroxybenzenepropanoic_acid	-0.458776688
Xylitol	Pearsons_negative	a-Hydroxybenzenepropanoic_acid	-0.415092692
Glutamate	Pearsons_negative	a-KetoGlutarate	-0.432892647
Hydroxylamine	Pearsons_negative	Alanine	-0.480086205
Azelaic_acid	Pearsons_negative	Arabitol	-0.468473019
Butylamine	Pearsons_negative	Arabitol	-0.524446071
Hydroxylamine	Pearsons_negative	Arabitol	-0.664450601
Nonanoic_acid	Pearsons_negative	Arabitol	-0.427217691
Decanoic_acid	Pearsons_negative	Aspartate	-0.419388048
Diethanolamine	Pearsons_negative	Aspartate	-0.426094774
Hydroxylamine	Pearsons_negative	Aspartate	-0.426490389
Cholesterol	Pearsons_negative	Azelaic_acid	-0.476162517
Inosine	Pearsons_negative	Azelaic_acid	-0.435476044
Lanosterol	Pearsons_negative	Azelaic_acid	-0.467886193
Monomethylphosphate	Pearsons_negative	Azelaic_acid	-0.455253799
Xylitol	Pearsons_negative	Azelaic_acid	-0.42528791
Benzoic_acid	Pearsons_negative	b-Alanine	-0.456040585
Glucoheptulose	Pearsons_negative	Benzoic_acid	-0.463197372
Isoleucine	Pearsons_negative	Benzoic_acid	-0.448097775
Cadaverine	Pearsons_negative	Glutamate	-0.4020
Cadaverine	Pearsons_negative	Lactate	-0.4765
Cholesterol	Pearsons_negative	Butylamine	-0.406878817
Docosanoic_acid	Pearsons_negative	Butylamine	-0.420421051
Eicosanoic_acid	Pearsons_negative	Butylamine	-0.453527396
Galactopyranose	Pearsons_negative	Butylamine	-0.421188564
[truncated: 1,422 more rows]
